# Supplementary material for: Understanding the nature and dimensions of litigation crowdfunding: A visual analytics approach
Source: PLoS One. 2021 Apr 27;16(4):e0250522. doi: 10.1371/journal.pone.0250522 (PMC8078819; doi:10.1371/journal.pone.0250522)
Supplement: S1 Dataset — (CSV) [file pone.0250522.s001.csv]

NUM	Criminal	Armed forces	Intellectual property	Animal welfare	Brexit	Equality	Immigration	Public interest	Legal campaign	Education	Environment	Legal project	Politics	Human rights	Planning	Judicial review	Health	Inquest	Conservation	Pledges	target	Raised_Amount	poscnt	negcnt	netcnt	tone	difficult_words	percentage_of_raised	average_raised_amount	ratio_of_difficult_words	USA	UK	length_description	length_misspelled	misspelled_ratio	Category	status	Update	Update_Convert	Goal_achieve
0	0	0	0	0	0	0	0	0	0	0	0	0	0	0	0	0	0	1	0	38	8500	813	18	48	-30	-0.009730782	21	0.095647059	21.39473684	0.005520505	0	1	3804	6	0.001577287	Inquest	Closed	FALSE	0	Failed
1	0	0	0	0	0	0	0	0	0	0	0	0	0	0	0	0	0	0	1	427	20000	14817	30	29	1	0.000270124	46	0.74085	34.70023419	0.01025641	0	1	4485	7	0.001560758	Conservation	Closed	TRUE	1	Failed
2	0	0	0	0	0	0	0	0	0	0	0	0	0	0	0	0	0	0	1	81	20000	2255	31	28	3	0.000843645	37	0.11275	27.83950617	0.00853321	0	1	4336	7	0.001614391	Conservation	Funded	TRUE	1	Failed
3	0	0	0	0	0	0	0	0	0	0	0	0	0	0	0	0	1	0	0	855	22000	22355	36	52	-16	-0.00286687	72	1.016136364	26.14619883	0.010635155	0	1	6770	8	0.001181684	Health	Funded	TRUE	1	Success
4	0	0	0	0	0	0	0	0	0	0	0	0	0	0	0	1	0	0	0	112	15000	3165	47	107	-60	-0.008367034	89	0.211	28.25892857	0.010164459	0	1	8756	10	0.001142074	Judicial review	Funded	TRUE	1	Failed
5	0	0	0	0	0	0	0	0	0	0	0	0	0	0	1	0	0	0	0	38	3000	1614	29	79	-50	-0.008194035	73	0.538	42.47368421	0.009910399	0	1	7366	9	0.00122183	Planning	Funded	FALSE	0	Failed
6	0	0	0	0	0	0	0	0	0	0	0	0	0	1	0	0	0	0	0	417	15000	12695	42	75	-33	-0.004498364	81	0.846333333	30.44364508	0.009151508	0	1	8851	9	0.001016834	Human rights	Funded	TRUE	1	Failed
7	0	0	0	0	0	0	0	0	0	0	0	0	1	0	0	0	0	0	0	1924	70001	70055	47	56	-9	-0.001111111	105	1.000771418	36.41112266	0.010632911	0	1	9875	6	0.000607595	Politics	Funded	TRUE	1	Success
8	0	0	0	0	0	0	0	0	0	0	0	0	0	1	0	0	0	0	0	11	3000	315	13	36	-23	-0.014621742	16	0.105	28.63636364	0.008298755	0	1	1928	1	0.000518672	Human rights	Closed	FALSE	0	Failed
9	0	0	0	0	0	0	0	0	0	0	0	1	0	0	0	0	0	0	0	0	4600.2	0	17	40	-23	-0.011063011	30	0	0	0.011741683	1	0	2555	6	0.002348337	Legal project	Closed	FALSE	0	Failed
10	0	0	0	0	0	0	0	0	0	0	0	0	0	0	0	1	0	0	0	19	2124	405	38	74	-36	-0.007418092	65	0.190677966	21.31578947	0.011116812	0	1	5847	9	0.001539251	Judicial review	Closed	TRUE	1	Failed
11	0	0	0	0	0	0	0	0	0	0	1	0	0	0	0	0	0	0	0	216	30000	5902	43	72	-29	-0.003341014	110	0.196733333	27.32407407	0.010626993	0	1	10351	1	9.66E-05	Environment	Funded	FALSE	0	Failed
12	0	0	0	0	0	0	0	0	0	0	1	0	0	0	0	0	0	0	0	40	1181	1185	18	32	-14	-0.004884857	48	1.00338696	29.625	0.013793103	0	1	3480	6	0.001724138	Environment	Funded	TRUE	1	Success
13	0	0	0	0	0	0	0	0	0	1	0	0	0	0	0	0	0	0	0	14	3833.5	1656.8387	23	20	3	0.00104712	42	0.4322	118.3456214	0.01200343	1	0	3499	1	0.000285796	Education	Funded	FALSE	0	Failed
14	0	0	0	0	0	0	0	0	1	0	0	0	0	0	0	0	0	0	0	351	6000	6155	29	32	-3	-0.000937793	44	1.025833333	17.53561254	0.011346055	0	1	3878	7	0.001805054	Legal campaign	Funded	TRUE	1	Success
15	0	0	0	0	0	0	0	1	0	0	0	0	0	0	0	0	0	0	0	8	11500.5	2863.6245	34	60	-26	-0.004870738	96	0.249	357.9530625	0.014869888	1	0	6456	1	0.000154895	Public interest	Closed	FALSE	0	Failed
16	0	0	0	0	0	0	0	0	0	0	0	0	0	0	0	1	0	0	0	2	5000	60	30	76	-46	-0.009395425	82	0.012	30	0.013997952	0	1	5858	9	0.001536361	Judicial review	Closed	FALSE	0	Failed
17	0	0	0	0	0	0	0	0	0	0	0	0	0	1	0	0	0	0	0	184	25000	6210	51	124	-73	-0.010674075	136	0.2484	33.75	0.016456922	0	1	8264	1	0.000121007	Human rights	Funded	TRUE	1	Failed
18	0	0	0	0	0	0	0	0	0	0	0	0	0	0	0	0	1	0	0	37	15000	5355	56	108	-52	-0.007430694	116	0.357	144.7297297	0.013788185	0	1	8413	7	0.000832046	Health	Funded	FALSE	0	Failed
19	0	0	0	0	0	0	0	0	0	0	1	0	0	0	0	0	0	0	0	7	13800.6	1150.05	39	40	-1	-0.000161134	88	0.083333333	164.2928571	0.011647915	1	0	7555	1	0.000132363	Environment	Closed	FALSE	0	Failed
20	0	0	0	0	0	0	0	0	0	0	0	0	0	1	0	0	0	0	0	362	25000	14121	40	79	-39	-0.005358615	128	0.56484	39.00828729	0.014650338	0	1	8737	10	0.001144558	Human rights	Funded	TRUE	1	Failed
21	0	0	0	0	0	0	0	0	0	0	0	0	1	0	0	0	0	0	0	40	10000	3000	17	27	-10	-0.004644682	33	0.3	75	0.01270697	0	1	2597	8	0.003080477	Politics	Funded	FALSE	0	Failed
22	0	0	0	0	0	0	1	0	0	0	0	0	0	0	0	0	0	0	0	547		12385	13	23	-10	-0.005837712	30		22.6416819	0.014374701	0	1	2087	8	0.003833253	Immigration	Funded	TRUE	1	Success
23	0	0	0	0	0	0	0	0	0	0	0	0	0	0	0	1	0	0	0	741	50000	50091	89	104	-15	-0.000961107	222	1.00182	67.59919028	0.011774065	0	1	18855	11	0.0005834	Judicial review	Funded	TRUE	1	Success
24	0	0	0	0	0	0	0	0	0	0	0	0	0	1	0	0	0	0	0	1	3833.5	38.335	11	38	-27	-0.01541976	38	0.01	38.335	0.017966903	1	0	2115	6	0.002836879	Human rights	Closed	FALSE	0	Failed
25	0	0	0	0	0	0	0	0	0	0	1	0	0	0	0	0	0	0	0	165	10000	10065	16	29	-13	-0.006313745	31	1.0065	61	0.012419872	0	1	2496	7	0.002804487	Environment	Funded	FALSE	0	Success
26	0	0	0	0	0	1	0	0	0	0	0	0	0	0	0	0	0	0	0	204	10000	6695	27	35	-8	-0.002371073	64	0.6695	32.81862745	0.015775203	0	1	4057	8	0.0019719	Equality	Funded	TRUE	1	Failed
27	0	0	0	0	0	0	0	0	0	0	0	0	0	0	1	0	0	0	0	94	8000	8020	34	47	-13	-0.003686897	54	1.0025	85.31914894	0.012605042	0	1	4284	8	0.001867414	Planning	Funded	TRUE	1	Success
28	0	0	0	0	0	0	0	0	1	0	0	0	0	0	0	0	0	0	0	0	1000	0	28	47	-19	-0.007711039	46	0	0	0.015545792	0	1	2959	1	0.000337952	Legal campaign	Closed	FALSE	0	Failed
29	0	0	0	0	0	0	0	0	0	0	0	0	0	0	0	1	0	0	0	13	2000	325	32	51	-19	-0.004378889	61	0.1625	25	0.011616835	0	1	5251	6	0.001142639	Judicial review	Closed	FALSE	0	Failed
30	0	0	0	0	0	0	0	0	0	0	0	0	1	0	0	0	0	0	0	7467	200000	199460	38	46	-8	-0.001163129	90	0.9973	26.71220035	0.010737294	0	1	8382	10	0.001193033	Politics	Funded	TRUE	1	Failed
31	0	0	0	0	1	0	0	0	0	0	0	0	0	0	0	0	0	0	0	601	50000	16230	25	52	-27	-0.003641759	105	0.3246	27.00499168	0.011739714	0	1	8944	9	0.001006261	Brexit	Funded	TRUE	1	Failed
32	0	0	0	0	0	0	0	0	0	1	0	0	0	0	0	0	0	0	0	34	25000	3800	38	65	-27	-0.006296642	60	0.152	111.7647059	0.011641444	0	1	5154	1	0.000194024	Education	Funded	TRUE	1	Failed
33	0	0	0	0	0	0	1	0	0	0	0	0	0	0	0	0	0	0	0	650	46002	28061.22	10	30	-20	-0.008403361	40	0.61	43.17110769	0.0138217	1	0	2894	1	0.000345543	Immigration	Funded	TRUE	1	Failed
34	0	0	0	1	0	0	0	0	0	0	0	0	0	0	0	0	0	0	0	3	3833.5	34.5015	21	19	2	0.001092299	24	0.009	11.5005	0.010786517	1	0	2225	1	0.000449438	Animal welfare	Closed	FALSE	0	Failed
35	0	0	0	0	0	0	0	0	0	0	1	0	0	0	0	0	0	0	0	74	20000	10000	27	27	0	0	38	0.5	135.1351351	0.012956018	0	1	2933	7	0.002386635	Environment	Funded	FALSE	0	Failed
36	0	0	1	0	0	0	0	0	0	0	0	0	0	0	0	0	0	0	0	0	2300.1	0	13	22	-9	-0.007371007	15	0	0	0.010155721	1	0	1477	6	0.004062288	Intellectual property	Closed	FALSE	0	Failed
37	0	1	0	0	0	0	0	0	0	0	0	0	0	0	0	0	0	0	0	11	5000	1400	45	72	-27	-0.004330393	76	0.28	127.2727273	0.010031679	0	1	7576	8	0.001055966	Armed forces	Funded	FALSE	0	Failed
38	0	0	0	0	0	0	0	0	1	0	0	0	0	0	0	0	0	0	0	31	10000	1205	19	25	-6	-0.003056546	28	0.1205	38.87096774	0.011789474	0	1	2375	6	0.002526316	Legal campaign	Funded	FALSE	0	Failed
39	1	0	0	0	0	0	0	0	0	0	0	0	0	0	0	0	0	0	0	44	6133.6	3546.7542	53	104	-51	-0.005493322	124	0.57825	80.60805	0.010971509	1	0	11302	8	0.000707839	Criminal	Closed	TRUE	1	Failed
40	0	0	0	0	0	0	0	0	0	0	0	0	0	0	0	1	0	0	0	17	10000	464	27	36	-9	-0.002581015	62	0.0464	27.29411765	0.014653746	0	1	4231	6	0.001418104	Judicial review	Closed	FALSE	0	Failed
41	0	1	0	0	0	0	0	0	0	0	0	0	0	0	0	0	0	0	0	465	25000	12910	41	59	-18	-0.003325942	72	0.5164	27.76344086	0.010962241	0	1	6568	7	0.001065773	Armed forces	Funded	TRUE	1	Failed
42	0	0	0	0	0	0	1	0	0	0	0	0	0	0	0	0	0	0	0	0	3490	0	25	40	-15	-0.006289308	34	0	0	0.011976048	0	1	2839	1	0.000352237	Immigration	Closed	FALSE	0	Failed
43	1	0	0	0	0	0	0	0	0	0	0	0	0	0	0	0	0	0	0	18	4000	475	17	18	-1	-0.000562114	13	0.11875	26.38888889	0.00591716	0	1	2197	1	0.000455166	Criminal	Closed	FALSE	0	Failed
44	0	0	0	0	0	0	1	0	0	0	0	0	0	0	0	0	0	0	0	127	9200.4	8179.9223	12	35	-23	-0.011837365	23	0.889083333	64.40883701	0.009749894	1	0	2359	1	0.000423908	Immigration	Funded	TRUE	1	Failed
45	0	0	0	0	0	0	1	0	0	0	0	0	0	0	0	0	0	0	0	0	0.7667	0	12	28	-16	-0.007126949	36	0	0	0.012838802	1	0	2804	1	0.000356633	Immigration	Closed	FALSE	0	Failed
46	0	0	0	0	0	0	1	0	0	0	0	0	0	0	0	0	0	0	0	1	383.35	19.1675	25	18	7	0.003672613	17	0.05	19.1675	0.007240204	1	0	2348	1	0.000425894	Immigration	Closed	FALSE	0	Failed
47	0	0	0	0	0	0	0	0	0	0	0	0	0	1	0	0	0	0	0	6	7500	325	34	83	-49	-0.009527513	104	0.043333333	54.16666667	0.016677357	0	1	6236	6	0.000962155	Human rights	Closed	FALSE	0	Failed
48	0	0	0	0	0	0	0	0	0	0	0	0	1	0	0	0	0	0	0	20	15334	1801.745	4	14	-10	-0.012048193	12	0.1175	90.08725	0.012108981	1	0	991	6	0.00605449	Politics	Funded	FALSE	0	Failed
49	0	0	0	0	0	0	0	0	0	0	1	0	0	0	0	0	0	0	0	311	10000	8081	23	28	-5	-0.002034174	32	0.8081	25.98392283	0.010731053	0	1	2982	6	0.002012072	Environment	Funded	TRUE	1	Failed
50	0	0	0	0	0	0	0	0	0	0	1	0	0	0	0	0	0	0	0	444	22000	16099	29	46	-17	-0.005347594	45	0.731772727	36.25900901	0.011767782	0	1	3824	6	0.001569038	Environment	Funded	TRUE	1	Failed
51	0	0	0	0	0	0	0	0	0	0	0	0	0	1	0	0	0	0	0	108	15000	5090	30	44	-14	-0.002527988	64	0.339333333	47.12962963	0.009477269	0	1	6753	10	0.001480823	Human rights	Funded	FALSE	0	Failed
52	0	0	0	0	0	0	0	0	0	0	0	0	0	1	0	0	0	0	0	189	10000	6545	38	90	-52	-0.007390563	105	0.6545	34.62962963	0.012382075	0	1	8480	1	0.000117925	Human rights	Funded	TRUE	1	Failed
53	0	0	0	0	0	0	0	1	0	0	0	0	0	0	0	0	0	0	0	4239	125000	93970	11	36	-25	-0.013781698	27	0.75176	22.16796414	0.012295082	0	1	2196	6	0.00273224	Public interest	Funded	TRUE	1	Failed
54	0	0	0	0	0	0	0	0	0	0	0	0	0	1	0	0	0	0	0	198	10000	8046	22	62	-40	-0.009418413	78	0.8046	40.63636364	0.015081206	0	1	5172	8	0.00154679	Human rights	Funded	FALSE	0	Failed
55	0	0	0	0	0	0	0	0	0	0	1	0	0	0	0	0	0	0	0	1096	36000	36000	18	36	-18	-0.006440072	51	1	32.84671533	0.015192136	0	1	3357	7	0.002085195	Environment	Funded	TRUE	1	Success
56	0	0	0	0	0	1	0	0	0	0	0	0	0	0	0	0	0	0	0	198	20000	7655	43	56	-13	-0.002499519	96	0.38275	38.66161616	0.015508885	0	1	6190	8	0.001292407	Equality	Closed	FALSE	0	Failed
57	0	0	0	0	0	0	0	0	0	0	0	0	0	0	0	0	0	0	0	252	15000	10145	37	76	-39	-0.005713449	92	0.676333333	40.25793651	0.011152867	0	1	8249	7	0.000848588	Supreme Court	Funded	FALSE	0	Failed
58	0	0	0	0	0	0	0	0	0	0	0	0	0	0	0	1	0	0	0	121	10000	5458	27	42	-15	-0.004063939	47	0.5458	45.10743802	0.010412051	0	1	4514	8	0.001772264	Judicial review	Closed	FALSE	0	Failed
59	0	0	0	0	0	0	0	1	0	0	0	0	0	0	0	0	0	0	0	5148	22000	23120	48	59	-11	-0.002268509	60	1.050909091	4.491064491	0.010154002	0	1	5909	7	0.001184634	Public interest	Funded	FALSE	0	Success
60	0	0	0	0	0	0	0	1	0	0	0	0	0	0	0	0	0	0	0	886	150000	160148	40	67	-27	-0.004096495	74	1.067653333	180.7539503	0.009202835	0	1	8041	9	0.001119264	Public interest	Funded	TRUE	1	Success
61	0	0	0	0	0	0	0	0	0	0	1	0	0	0	0	0	0	0	0	30	2300.1	1216.7529	14	25	-11	-0.00514259	34	0.529	40.55843	0.01308699	1	0	2598	1	0.000384911	Environment	Funded	TRUE	1	Failed
62	0	0	0	0	0	0	0	1	0	0	0	0	0	0	0	0	0	0	0	1197	185000	39430	24	28	-4	-0.001215436	31	0.213135135	32.94068505	0.007719124	0	1	4016	8	0.001992032	Public interest	Closed	TRUE	1	Failed
63	0	0	0	0	0	0	0	0	0	0	0	0	0	1	0	0	0	0	0	5	5000	615	15	18	-3	-0.001052262	36	0.123	123	0.010471204	0	1	3438	6	0.001745201	Human rights	Closed	FALSE	0	Failed
64	0	0	0	0	0	0	0	0	0	0	0	0	0	0	0	1	0	0	0	448	55000	27322	26	30	-4	-0.001162115	48	0.496763636	60.98660714	0.011519078	0	1	4167	1	0.000239981	Judicial review	Funded	TRUE	1	Failed
65	0	0	0	0	0	0	0	0	0	0	1	0	0	0	0	0	0	0	0	57	10000	2500	43	77	-34	-0.005272135	90	0.25	43.85964912	0.011588978	0	1	7766	7	0.000901365	Environment	Funded	FALSE	0	Failed
66	0	0	0	0	0	0	0	0	0	0	0	0	0	0	0	0	0	0	0	4	5000	35	20	39	-19	-0.005121294	54	0.007	8.75	0.012080537	0	1	4470	1	0.000223714	Private prosecution	Closed	FALSE	0	Failed
67	0	0	0	0	0	0	0	0	0	1	0	0	0	0	0	0	0	0	0	17	10000	490	17	25	-8	-0.003454231	25	0.049	28.82352941	0.008858965	0	1	2822	1	0.000354359	Education	Closed	FALSE	0	Failed
68	0	0	0	0	0	0	0	0	0	0	0	0	0	0	0	1	0	0	0	88	50000	10055	40	75	-35	-0.006367109	79	0.2011	114.2613636	0.011946167	0	1	6613	9	0.001360956	Judicial review	Funded	FALSE	0	Failed
69	1	0	0	0	0	0	0	0	0	0	0	0	0	0	0	0	0	0	0	168	15334	2668.116	16	42	-26	-0.010305192	30	0.174	15.88164286	0.009606148	1	0	3123	8	0.002561639	Criminal	Funded	TRUE	1	Failed
70	0	0	0	0	0	0	0	0	0	0	0	0	0	1	0	0	0	0	0	36	3833.5	824.9692	14	44	-30	-0.010638298	36	0.2152	22.91581111	0.010335917	1	0	3483	6	0.001722653	Human rights	Closed	TRUE	1	Failed
71	0	0	0	0	0	1	0	0	0	0	0	0	0	0	0	0	0	0	0	113	7500	6285	15	26	-11	-0.004824561	38	0.838	55.61946903	0.013713461	0	1	2771	6	0.002165283	Equality	Funded	TRUE	1	Failed
72	0	0	0	0	0	0	0	0	0	0	0	0	0	1	0	0	0	0	0	78	25000	2505	32	74	-42	-0.006637168	127	0.1002	32.11538462	0.016728135	0	1	7592	14	0.001844046	Human rights	Closed	FALSE	0	Failed
73	1	0	0	0	0	0	0	0	0	0	0	0	0	0	0	0	0	0	0	0	2500	0	20	75	-55	-0.016943931	60	0	0	0.01537673	0	1	3902	6	0.001537673	Criminal	Closed	FALSE	0	Failed
74	0	0	0	0	0	0	0	0	0	0	0	0	0	0	1	0	0	0	0	38	5000	1375	33	55	-22	-0.004870489	52	0.275	36.18421053	0.009532539	0	1	5455	1	0.000183318	Planning	Closed	FALSE	0	Failed
75	0	0	0	0	0	0	0	0	0	0	0	0	0	0	0	0	0	1	0	982	20000	17873	44	90	-46	-0.00590804	94	0.89365	18.200611	0.009940778	0	1	9456	10	0.00105753	Inquest	Funded	TRUE	1	Failed
76	0	0	0	0	0	0	0	0	0	0	0	0	0	1	0	0	0	0	0	944	20000	16640	35	61	-26	-0.004662005	65	0.832	17.62711864	0.009579956	0	1	6785	10	0.001473839	Human rights	Funded	TRUE	1	Failed
77	0	0	0	0	0	0	0	0	0	0	0	0	0	0	0	1	0	0	0	29	10000	2520	19	26	-7	-0.002606106	54	0.252	86.89655172	0.016687268	0	1	3236	6	0.001854141	Judicial review	Funded	FALSE	0	Failed
78	0	0	0	0	0	0	0	0	0	0	0	0	0	0	0	0	0	0	0	9	1000	144	8	25	-17	-0.011478731	10	0.144	16	0.005488474	0	1	1822	1	0.000548847	Private prosecution	Closed	TRUE	1	Failed
79	0	0	0	0	0	0	0	0	0	0	0	0	0	0	0	0	0	0	0	3	2000	75	41	75	-34	-0.006951544	77	0.0375	25	0.013119782	0	1	5869	6	0.001022321	Whistleblowing	Closed	FALSE	0	Failed
80	0	0	0	0	0	0	0	0	1	0	0	0	0	0	0	0	0	0	0	8957	500000	282300	28	58	-30	-0.006564551	93	0.5646	31.51724908	0.016838675	0	1	5523	14	0.002534854	Legal campaign	Funded	TRUE	1	Failed
81	0	0	0	0	0	0	0	0	0	0	0	0	0	0	0	0	0	0	0	8	40000	305	22	28	-6	-0.002552105	37	0.007625	38.125	0.013181332	0	1	2807	1	0.000356252	Whistleblowing	Closed	FALSE	0	Failed
82	0	0	0	1	0	0	0	0	0	0	0	0	0	0	0	0	0	0	0	119	2500	1810	12	25	-13	-0.010824313	25	0.724	15.21008403	0.01717033	0	1	1456	1	0.000686813	Animal welfare	Funded	TRUE	1	Failed
83	0	0	0	0	0	0	1	0	0	0	0	0	0	0	0	0	0	0	0	40	25000	2475	31	37	-6	-0.001809409	40	0.099	61.875	0.009886307	0	1	4046	8	0.001977261	Immigration	Closed	FALSE	0	Failed
84	0	0	0	0	0	0	0	0	0	0	0	0	0	0	0	1	0	0	0	23	5000	3177	16	29	-13	-0.00669413	22	0.6354	138.1304348	0.009433962	0	1	2332	7	0.003001715	Judicial review	Funded	TRUE	1	Failed
85	0	0	0	0	0	0	0	1	0	0	0	0	0	0	0	0	0	0	0	24	3833.5	1925.1837	35	34	1	0.000217344	101	0.5022	80.2159875	0.018178546	1	0	5556	7	0.001259899	Public interest	Funded	FALSE	0	Failed
86	0	0	0	0	0	0	0	0	0	0	0	0	0	0	0	0	0	0	0	507	15000	14040	35	47	-12	-0.002426203	81	0.936	27.69230769	0.013595166	0	1	5958	7	0.001174891	Disability	Funded	TRUE	1	Failed
87	0	0	0	0	0	0	0	0	0	0	0	0	0	0	0	0	0	0	0	4	2500	200	26	30	-4	-0.001367989	49	0.08	50	0.013687151	0	1	3580	1	0.00027933	Disability	Closed	FALSE	0	Failed
88	0	0	0	0	0	0	0	0	0	0	0	0	0	0	0	0	1	0	0	5	5900	565	16	22	-6	-0.003296703	23	0.095762712	113	0.010318528	0	1	2229	6	0.00269179	Health	Closed	FALSE	0	Failed
89	0	0	0	0	0	0	0	0	0	0	0	0	0	0	0	1	0	0	0	251	25000	10260	24	41	-17	-0.003547579	60	0.4104	40.87649402	0.010416667	0	1	5760	6	0.001041667	Judicial review	Funded	TRUE	1	Failed
90	0	0	0	0	0	0	0	0	0	0	0	0	0	0	0	1	0	0	0	111	50000	5295	23	39	-16	-0.004752005	83	0.1059	47.7027027	0.020980789	0	1	3956	1	0.000252781	Judicial review	Funded	FALSE	0	Failed
91	0	0	0	0	0	0	0	0	0	0	0	0	0	0	0	1	0	0	0	1149	30000	39009	48	68	-20	-0.002987304	89	1.3003	33.95039164	0.010978167	0	1	8107	9	0.001110152	Judicial review	Funded	TRUE	1	Success
92	0	0	0	0	0	1	0	0	0	0	0	0	0	0	0	0	0	0	0	10	1500	1000	19	16	3	0.001487357	29	0.666666667	100	0.011712439	0	1	2476	6	0.002423263	Equality	Funded	FALSE	0	Failed
93	0	0	0	0	0	1	0	0	0	0	0	0	0	0	0	0	0	0	0	7	2000	315	20	19	1	0.000464253	31	0.1575	45	0.011706949	0	1	2648	6	0.002265861	Equality	Closed	TRUE	1	Failed
94	0	0	0	0	0	0	0	0	0	0	1	0	0	0	0	0	0	0	0	691	40000	16280	12	26	-14	-0.009803922	27	0.407	23.56005789	0.015817223	0	1	1707	1	0.000585823	Environment	Funded	FALSE	0	Failed
95	0	0	0	0	0	0	0	0	0	0	0	0	0	0	0	0	0	0	0	42	1500	717	19	50	-31	-0.008905487	35	0.478	17.07142857	0.008301708	0	1	4216	1	0.000237192	Employment	Funded	FALSE	0	Failed
96	0	0	0	0	0	0	0	0	0	0	0	0	0	1	0	0	0	0	0	200	5000	4180	29	52	-23	-0.00585838	51	0.836	20.9	0.010664994	0	1	4782	8	0.00167294	Human rights	Funded	TRUE	1	Failed
97	0	0	0	0	0	0	0	0	1	0	0	0	0	0	0	0	0	0	0	26	3066.8	1996.4868	28	23	5	0.002281022	43	0.651	76.78795385	0.016380952	1	0	2625	1	0.000380952	Legal campaign	Funded	FALSE	0	Failed
98	0	0	0	0	0	0	0	0	0	0	0	0	0	0	0	0	0	0	0	102	25000	3270	10	17	-7	-0.008393285	16	0.1308	32.05882353	0.015670911	0	1	1021	7	0.006856024	Defamation	Closed	FALSE	0	Failed
99	0	0	0	0	0	0	0	0	0	0	0	0	0	0	0	1	0	0	0	125	5000	3841	34	47	-13	-0.003595133	53	0.7682	30.728	0.012147605	0	1	4363	1	0.0002292	Judicial review	Funded	TRUE	1	Failed
100	0	0	0	0	0	0	0	1	0	0	0	0	0	0	0	0	0	0	0	234	7667	7789.672	19	29	-10	-0.004376368	39	1.016	33.28919658	0.014125317	1	0	2761	1	0.000362188	Public interest	Funded	FALSE	0	Success
101	0	0	0	0	0	0	0	0	0	0	0	0	0	0	0	0	0	0	0	438	15000	11008	30	32	-2	-0.000559754	54	0.733866667	25.13242009	0.012462497	0	1	4333	9	0.002077083	Supreme Court	Funded	FALSE	0	Failed
102	0	0	0	0	0	1	0	0	0	0	0	0	0	0	0	0	0	0	0	122	5820	4060	43	61	-18	-0.00263659	81	0.697594502	33.27868852	0.009748466	0	1	8309	7	0.00084246	Equality	Funded	TRUE	1	Failed
103	0	0	0	0	0	0	0	0	0	0	0	0	0	1	0	0	0	0	0	20	5000	835	42	102	-60	-0.006990563	140	0.167	41.75	0.013617352	0	1	10281	12	0.001167202	Human rights	Closed	FALSE	0	Failed
104	0	0	0	0	0	0	0	0	0	0	0	0	0	1	0	0	0	0	0	58	10000	2325	22	28	-6	-0.002043597	21	0.2325	40.0862069	0.005839822	0	1	3596	1	0.000278087	Human rights	Funded	TRUE	1	Failed
105	0	0	0	0	0	0	1	0	0	0	0	0	0	0	0	0	0	0	0	4	2000	80	19	34	-15	-0.008269019	22	0.04	20	0.009950249	0	1	2211	1	0.000452284	Immigration	Closed	FALSE	0	Failed
106	0	0	0	0	0	1	0	0	0	0	0	0	0	0	0	0	0	0	0	4296	75000	100010	43	53	-10	-0.001918281	88	1.333466667	23.27979516	0.014269499	0	1	6167	7	0.001135074	Equality	Funded	TRUE	1	Success
107	1	0	0	0	0	0	0	0	0	0	0	0	0	0	0	0	0	0	0	66	10000	5415	36	55	-19	-0.002882282	99	0.5415	82.04545455	0.012547529	0	1	7890	1	0.000126743	Criminal	Funded	TRUE	1	Failed
108	0	0	0	1	0	0	0	0	0	0	0	0	0	0	0	0	0	0	0	6	3833.5	264.5115	9	19	-10	-0.005577245	24	0.069	44.08525	0.011105969	1	0	2161	1	0.000462749	Animal welfare	Closed	FALSE	0	Failed
109	0	0	0	0	0	0	0	0	0	0	0	0	0	0	0	0	0	0	0	6	2500	300	30	47	-17	-0.005998589	52	0.12	50	0.015393724	1	0	3378	7	0.002072232	Civil liberties	Closed	FALSE	0	Failed
110	0	0	0	0	0	1	0	0	0	0	0	0	0	0	0	0	0	0	0	1	766.7	115.005	11	13	-2	-0.001467351	11	0.15	115.005	0.006543724	1	0	1681	1	0.000594884	Equality	Closed	FALSE	0	Failed
111	0	0	0	0	0	0	0	0	1	0	0	0	0	0	0	0	0	0	0	0	7667	0	24	46	-22	-0.005487653	48	0	0	0.009805924	1	0	4895	8	0.001634321	Legal campaign	Closed	FALSE	0	Failed
112	0	0	0	0	0	0	0	0	0	1	0	0	0	0	0	0	0	0	0	1096	3833.5	3853.4342	33	49	-16	-0.002813929	84	1.0052	3.515907117	0.012362031	1	0	6795	7	0.001030169	Education	Funded	FALSE	0	Success
113	1	0	0	0	0	0	0	0	0	0	0	0	0	0	0	0	0	0	0	116	11500.5	4021.3415	29	36	-7	-0.002393981	44	0.349666667	34.66673707	0.012535613	1	0	3510	1	0.0002849	Criminal	Closed	FALSE	0	Failed
114	0	0	0	0	0	0	0	0	0	1	0	0	0	0	0	0	0	0	0	67	4000	2035	30	47	-17	-0.004012273	67	0.50875	30.37313433	0.013017292	0	1	5147	6	0.001165728	Education	Funded	FALSE	0	Failed
115	0	0	0	0	0	0	0	0	1	0	0	0	0	0	0	0	0	0	0	1958	50000	50967	30	48	-18	-0.00421447	71	1.01934	26.03013279	0.013781056	0	1	5152	8	0.001552795	Legal campaign	Funded	TRUE	1	Success
116	0	0	0	0	0	0	0	0	0	0	0	0	0	0	1	0	0	0	0	220	20000	20035	44	65	-21	-0.003353561	99	1.00175	91.06818182	0.013090044	0	1	7563	6	0.000793336	Planning	Funded	FALSE	0	Success
117	0	0	0	0	0	0	0	0	0	0	0	0	0	0	1	0	0	0	0	77	20000	7020	49	60	-11	-0.00149721	93	0.351	91.16883117	0.010460016	0	1	8891	10	0.001124733	Planning	Funded	FALSE	0	Failed
118	0	0	0	0	0	0	0	0	0	0	0	0	0	1	0	0	0	0	0	80	5750.25	3381.147	16	23	-7	-0.00308642	43	0.588	42.2643375	0.015710632	1	0	2737	1	0.000365364	Human rights	Funded	FALSE	0	Failed
119	0	0	0	0	0	0	0	0	0	0	0	0	0	0	0	0	0	0	0	693	15000	14140	16	33	-17	-0.007592675	37	0.942666667	20.4040404	0.01369863	0	1	2701	1	0.000370233	Civil liberties	Funded	TRUE	1	Failed
120	0	0	0	0	0	0	0	0	1	0	0	0	0	0	0	0	0	0	0	90	15000	3213	24	43	-19	-0.006480218	45	0.2142	35.7	0.012587413	0	1	3575	7	0.001958042	Legal campaign	Funded	FALSE	0	Failed
121	0	0	0	0	0	0	0	0	0	0	1	0	0	0	0	0	0	0	0	22	5000	4975	38	76	-38	-0.005489743	88	0.995	226.1363636	0.010552824	0	1	8339	8	0.000959348	Environment	Closed	FALSE	0	Failed
122	0	0	0	0	0	0	0	0	0	0	0	0	0	0	0	0	0	0	0	2	5000	35	27	87	-60	-0.012167917	86	0.007	17.5	0.01442711	0	1	5961	9	0.001509814	Employment	Closed	FALSE	0	Failed
123	0	0	0	0	0	0	0	0	0	0	1	0	0	0	0	0	0	0	0	20	4800	515	27	52	-25	-0.004794783	63	0.107291667	25.75	0.009968354	0	1	6320	8	0.001265823	Environment	Closed	FALSE	0	Failed
124	0	0	0	0	0	0	0	0	0	0	0	0	0	0	0	1	0	0	0	24	3000	460	23	51	-28	-0.010115607	53	0.153333333	19.16666667	0.015935057	0	1	3326	7	0.00210463	Judicial review	Closed	FALSE	0	Failed
125	1	0	0	0	0	0	0	0	0	0	0	0	0	0	0	0	0	0	0	104	10000	4510	30	63	-33	-0.004811197	91	0.451	43.36538462	0.011049053	0	1	8236	1	0.000121418	Criminal	Funded	TRUE	1	Failed
126	0	0	0	0	0	0	0	0	0	0	0	0	0	0	0	1	0	0	0	439	30000	21140	31	52	-21	-0.003383822	83	0.704666667	48.15489749	0.011091808	0	1	7483	6	0.000801817	Judicial review	Funded	FALSE	0	Failed
127	0	0	0	0	0	0	0	0	0	0	1	0	0	0	0	0	0	0	0	106	5000	3225	32	59	-27	-0.00829748	49	0.645	30.4245283	0.012570549	0	1	3898	7	0.001795793	Environment	Funded	FALSE	0	Failed
128	0	0	0	0	0	0	0	0	0	0	0	0	0	1	0	0	0	0	0	154	35000	18155	57	112	-55	-0.006220312	108	0.518714286	117.8896104	0.010077447	0	1	10717	1	9.33E-05	Human rights	Funded	FALSE	0	Failed
129	1	0	0	0	0	0	0	0	0	0	0	0	0	0	0	0	0	0	0	4	6133.6	142.6062	24	33	-9	-0.005366726	22	0.02325	35.65155	0.010789603	1	0	2039	1	0.000490436	Criminal	Closed	FALSE	0	Failed
130	0	0	0	0	0	0	0	1	0	0	0	0	0	0	0	0	0	0	0	104	25000	3150	60	109	-49	-0.004916224	155	0.126	30.28846154	0.01278456	0	1	12124	11	0.000907291	Public interest	Closed	TRUE	1	Failed
131	0	0	0	0	0	0	0	0	0	0	0	0	0	1	0	0	0	0	0	150	50000	7767	33	61	-28	-0.005052328	92	0.15534	51.78	0.01382627	0	1	6654	7	0.001051999	Human rights	Funded	FALSE	0	Failed
132	1	0	0	0	0	0	0	0	0	0	0	0	0	0	0	0	0	0	0	50	0	4551	28	75	-47	-0.007672217	73	inf	91.02	0.009765886	0	1	7475	10	0.001337793	Criminal	Funded	FALSE	0	Success
133	0	0	0	0	0	0	0	0	0	0	0	0	0	0	0	0	1	0	0	152	5000	6285	34	47	-13	-0.001913735	103	1.257	41.34868421	0.012641139	0	1	8148	1	0.00012273	Health	Funded	TRUE	1	Success
134	0	0	0	0	0	0	0	0	0	0	0	0	0	0	0	1	0	0	0	9	3000	2000	13	47	-34	-0.012686567	33	0.666666667	222.2222222	0.01007326	0	1	3276	1	0.00030525	Judicial review	Funded	FALSE	0	Failed
135	0	0	0	0	0	0	1	0	0	0	0	0	0	0	0	0	0	0	0	1	2000	100	21	53	-32	-0.010136205	42	0.05	100	0.010906258	0	1	3851	6	0.001558037	Immigration	Closed	FALSE	0	Failed
136	0	0	0	0	0	0	0	0	0	0	0	0	0	1	0	0	0	0	0	46	5000	2585	21	56	-35	-0.011164274	61	0.517	56.19565217	0.016167506	0	1	3773	1	0.000265041	Human rights	Funded	FALSE	0	Failed
137	0	0	0	0	0	0	0	0	0	0	0	0	0	0	0	0	0	0	0	15	15000	263	26	29	-3	-0.001006711	33	0.017533333	17.53333333	0.008950366	0	1	3687	1	0.000271223	Employment	Closed	FALSE	0	Failed
138	0	0	0	0	0	0	0	0	0	1	0	0	0	0	0	0	0	0	0	48	1200	1090	11	19	-8	-0.003652968	29	0.908333333	22.70833333	0.011166731	0	1	2597	1	0.00038506	Education	Funded	FALSE	0	Failed
139	0	0	0	0	0	0	0	0	0	0	0	0	1	0	0	0	0	0	0	5982	100000	96535	27	40	-13	-0.002774221	63	0.96535	16.1375794	0.010992846	0	1	5731	9	0.001570407	Politics	Funded	FALSE	0	Failed
140	0	0	0	0	0	0	0	0	1	0	0	0	0	0	0	0	0	0	0	1	15334	38.335	45	45	0	0	81	0.0025	38.335	0.011314429	1	0	7159	1	0.000139684	Legal campaign	Closed	FALSE	0	Failed
141	0	0	0	0	0	0	0	0	0	0	1	0	0	0	0	0	0	0	0	77	8000	5010	36	41	-5	-0.001463272	47	0.62625	65.06493506	0.011341699	0	1	4144	1	0.000241313	Environment	Funded	FALSE	0	Failed
142	0	0	0	0	0	0	0	0	0	0	1	0	0	0	0	0	0	0	0	116	25000	4495	51	57	-6	-0.001285622	83	0.1798	38.75	0.014906609	0	1	5568	8	0.001436782	Environment	Closed	FALSE	0	Failed
143	0	0	0	0	0	0	0	0	0	0	1	0	0	0	0	0	0	0	0	1	8000	5000	22	31	-9	-0.00325262	53	0.625	5000	0.01590159	0	1	3333	8	0.00240024	Environment	Funded	FALSE	0	Failed
144	0	0	0	0	0	0	0	0	0	0	0	0	0	0	0	1	0	0	0	35	7500	2520	59	84	-25	-0.003012048	120	0.336	72	0.011976048	0	1	10020	9	0.000898204	Judicial review	Closed	FALSE	0	Failed
145	0	0	0	0	0	0	0	0	0	0	0	0	0	1	0	0	0	0	0	119	25000	8914	25	36	-11	-0.003450439	56	0.35656	74.90756303	0.014403292	0	1	3888	8	0.002057613	Human rights	Funded	TRUE	1	Failed
146	0	0	0	0	0	0	0	0	0	0	1	0	0	0	0	0	0	0	0	26	20000	2300	12	15	-3	-0.001494768	24	0.115	88.46153846	0.010012516	0	1	2397	1	0.000417188	Environment	Funded	TRUE	1	Failed
147	0	0	0	0	0	0	0	0	0	0	1	0	0	0	0	0	0	0	0	1	3000	135	10	13	-3	-0.001613771	25	0.045	135	0.011307101	0	1	2211	1	0.000452284	Environment	Closed	FALSE	0	Failed
148	0	0	0	0	0	0	0	0	0	0	0	0	0	0	0	1	0	0	0	42	5000	2700	25	61	-36	-0.008742108	83	0.54	64.28571429	0.016931865	0	1	4902	1	0.000203998	Judicial review	Funded	FALSE	0	Failed
149	0	0	0	0	1	0	0	0	0	0	0	0	0	0	0	0	0	0	0	46	10000	1725	38	66	-28	-0.005203494	90	0.1725	37.5	0.013929732	0	1	6461	7	0.001083424	Brexit	Funded	TRUE	1	Failed
150	0	0	0	0	0	0	0	0	0	0	0	0	0	0	0	1	0	0	0	81	5500	5105	18	33	-15	-0.005001667	39	0.928181818	63.02469136	0.010782416	0	1	3617	1	0.000276472	Judicial review	Funded	TRUE	1	Failed
151	0	0	0	0	0	0	0	0	0	0	1	0	0	0	0	0	0	0	0	32	16000	10051	63	58	5	0.000804376	114	0.6281875	314.09375	0.015153529	0	1	7523	7	0.00093048	Environment	Funded	FALSE	0	Failed
152	0	0	0	0	0	1	0	0	0	0	0	0	0	0	0	0	0	0	0	1	7667	115.005	31	36	-5	-0.001677852	56	0.015	115.005	0.0155902	1	0	3592	1	0.000278396	Equality	Closed	FALSE	0	Failed
153	0	0	0	0	0	0	0	0	1	0	0	0	0	0	0	0	0	0	0	21	15334	774.367	10	15	-5	-0.002553626	36	0.0505	36.87461905	0.015075377	1	0	2388	1	0.00041876	Legal campaign	Funded	TRUE	1	Failed
154	0	0	0	0	0	0	1	0	0	0	0	0	0	0	0	0	0	0	0	2	1916.75	42.1685	11	23	-12	-0.006253257	19	0.022	21.08425	0.00797984	1	0	2381	1	0.000419992	Immigration	Closed	FALSE	0	Failed
155	0	0	0	0	0	0	0	0	0	0	0	0	0	0	0	1	0	0	0	761	50000	33046	27	57	-30	-0.006827492	63	0.66092	43.42444152	0.011945392	0	1	5274	8	0.001516875	Judicial review	Funded	TRUE	1	Failed
156	1	0	0	0	0	0	0	0	0	0	0	0	0	0	0	0	0	0	0	314	15000	11640	41	67	-26	-0.005175159	61	0.776	37.07006369	0.009881743	0	1	6173	10	0.001619958	Criminal	Funded	TRUE	1	Failed
157	0	0	0	0	0	0	0	1	0	0	0	0	0	0	0	0	0	0	0	48	20000	3255	27	49	-22	-0.006672733	56	0.16275	67.8125	0.014249364	0	1	3930	1	0.000254453	Public interest	Funded	FALSE	0	Failed
158	0	0	0	0	0	0	0	0	0	1	0	0	0	0	0	0	0	0	0	36	1500	1365	9	21	-12	-0.009836066	10	0.91	37.91666667	0.006702413	0	1	1492	1	0.000670241	Education	Funded	FALSE	0	Failed
159	0	0	0	0	0	0	0	1	0	0	0	0	0	0	0	0	0	0	0	9	23001	2537.777	40	58	-18	-0.003880147	79	0.110333333	281.9752222	0.013945278	1	0	5665	13	0.002294793	Public interest	Funded	FALSE	0	Failed
160	0	0	0	0	0	0	0	0	0	0	0	0	0	1	0	0	0	0	0	24	7000	730	29	27	2	0.000881446	34	0.104285714	30.41666667	0.012292119	0	0	2766	10	0.003615329	Human rights	Closed	FALSE	0	Failed
161	0	0	0	0	0	0	0	0	0	0	0	0	0	0	0	0	0	0	1	100	11200	6909	41	32	9	0.00247117	67	0.616875	69.09	0.015151515	0	1	4422	9	0.002035278	Conservation	Funded	TRUE	1	Failed
162	0	0	0	0	0	0	0	0	1	0	0	0	0	0	0	0	0	0	0	53	5366.9	2113.7919	13	11	2	0.002436054	16	0.393857143	39.88286604	0.016194332	1	0	988	1	0.001012146	Legal campaign	Closed	TRUE	1	Failed
163	0	0	0	0	0	0	0	0	0	0	1	0	0	0	0	0	0	0	0	28	9000	2003	39	54	-15	-0.003047542	67	0.222555556	71.53571429	0.011215266	0	1	5974	1	0.000167392	Environment	Funded	TRUE	1	Failed
164	0	0	0	0	0	0	0	0	0	0	0	0	0	1	0	0	0	0	0	10	2000	505	19	23	-4	-0.002213614	29	0.2525	50.5	0.013063063	0	1	2220	1	0.00045045	Human rights	Funded	FALSE	0	Failed
165	0	0	0	0	0	0	0	1	0	0	0	0	0	0	0	0	0	0	0	54	5000	2655	14	36	-22	-0.01442623	25	0.531	49.16666667	0.013506213	0	1	1851	6	0.003241491	Public interest	Funded	FALSE	0	Failed
166	0	0	0	0	0	0	0	0	0	0	0	1	0	0	0	0	0	0	0	336	6900	9650	28	25	3	0.001172791	33	1.398550725	28.7202381	0.010652034	0	1	3098	1	0.000322789	Legal project	Funded	TRUE	1	Success
167	0	0	0	0	0	0	0	0	0	0	0	0	0	1	0	0	0	0	0	82	0	4000	27	55	-28	-0.005578801	65	inf	48.7804878	0.010519502	0	1	6179	6	0.000971031	Human rights	Funded	FALSE	0	Success
168	0	0	0	0	0	0	0	0	0	0	0	0	0	0	0	0	0	0	0	3	2500	70	27	54	-27	-0.005878511	56	0.028	23.33333333	0.01003045	0	1	5583	9	0.001612037	Whistleblowing	Closed	FALSE	0	Failed
169	0	0	0	0	0	0	0	1	0	0	0	0	0	0	0	0	0	0	0	0	30668	0	9	47	-38	-0.025265957	22	0	0	0.011956522	1	0	1840	7	0.003804348	Public interest	Closed	FALSE	0	Failed
170	0	0	0	0	0	0	1	0	0	0	0	0	0	0	0	0	0	0	0	0	1000	0	8	6	2	0.002068252	7	0	0	0.005770816	0	1	1213	6	0.004946414	Immigration	Closed	FALSE	0	Failed
171	0	0	0	0	0	0	0	1	0	0	0	0	0	0	0	0	0	0	0	7	500	110	8	6	2	0.002068252	7	0.22	15.71428571	0.005770816	0	1	1213	6	0.004946414	Public interest	Closed	FALSE	0	Failed
172	0	0	0	0	0	0	0	0	1	0	0	0	0	0	0	0	0	0	0	0	1000	0	13	19	-6	-0.004922067	14	0	0	0.009465855	0	1	1479	7	0.004732928	Legal campaign	Closed	FALSE	0	Failed
173	0	0	0	1	0	0	0	0	0	0	0	0	0	0	0	0	0	0	0	68	5750.25	1974.2525	31	45	-14	-0.002365664	51	0.343333333	29.033125	0.00694539	1	0	7343	1	0.000136184	Animal welfare	Funded	TRUE	1	Failed
174	0	0	0	0	0	0	1	0	0	0	0	0	0	0	0	0	0	0	0	4	2000	300	31	44	-13	-0.003003697	53	0.15	75	0.010041682	0	1	5278	9	0.001705191	Immigration	Closed	TRUE	1	Failed
175	0	0	0	0	0	0	1	0	0	0	0	0	0	0	0	0	0	0	0	55	6000	2715	23	35	-12	-0.003315833	50	0.4525	49.36363636	0.011198208	0	1	4465	6	0.001343785	Immigration	Funded	FALSE	0	Failed
176	0	0	0	0	0	0	0	0	0	0	0	0	0	0	0	0	0	0	0	20	1000	570	29	50	-21	-0.008656224	68	0.57	28.5	0.023586542	0	1	2883	8	0.002774887	Employment	Closed	TRUE	1	Failed
177	0	0	0	0	0	0	0	0	0	0	0	0	0	1	0	0	0	0	0	307	30000	27125	72	88	-16	-0.001564027	124	0.904166667	88.35504886	0.009996775	0	1	12404	1	8.06E-05	Human rights	Funded	TRUE	1	Failed
178	0	0	0	0	0	0	1	0	0	0	0	0	0	0	0	0	0	0	0	78	15000	5375	30	38	-8	-0.002176279	45	0.358333333	68.91025641	0.010135135	0	1	4440	9	0.002027027	Immigration	Funded	FALSE	0	Failed
179	0	0	0	1	0	0	0	0	0	0	0	0	0	0	0	0	0	0	0	10	3500	220	21	43	-22	-0.006845053	32	0.062857143	22	0.008022061	0	1	3989	1	0.000250689	Animal welfare	Closed	FALSE	0	Failed
180	0	0	0	0	0	0	0	0	0	0	0	0	0	1	0	0	0	0	0	216	30000	22700	23	32	-9	-0.002934464	44	0.756666667	105.0925926	0.011827957	0	1	3720	7	0.00188172	Human rights	Funded	TRUE	1	Failed
181	0	0	0	0	0	0	0	0	0	1	0	0	0	0	0	0	0	0	0	1	1000	50	7	19	-12	-0.011787819	14	0.05	50	0.011409943	0	1	1227	1	0.000814996	Education	Closed	FALSE	0	Failed
182	0	0	0	0	0	0	0	0	0	0	0	0	0	0	0	0	0	0	0	26	2500	885	19	52	-33	-0.007287986	52	0.354	34.03846154	0.009536035	0	1	5453	1	0.000183385	Housing	Closed	FALSE	0	Failed
183	0	0	0	0	0	0	0	0	0	0	0	0	0	0	0	0	0	0	1	187	9000	9305	21	38	-17	-0.006863141	38	1.033888889	49.75935829	0.012846518	0	1	2958	1	0.000338066	Conservation	Funded	TRUE	1	Success
184	0	0	0	1	0	0	0	0	0	0	0	0	0	0	0	0	0	0	0	144	2000	1880	12	21	-9	-0.006202619	20	0.94	13.05555556	0.011086475	0	1	1804	1	0.000554324	Animal welfare	Funded	TRUE	1	Failed
185	0	0	0	0	0	0	0	0	0	0	0	1	0	0	0	0	0	0	0	4	3000	450	16	23	-7	-0.00630063	12	0.15	112.5	0.008955224	0	1	1340	1	0.000746269	Legal project	Closed	FALSE	0	Failed
186	0	0	0	0	0	0	1	0	0	0	0	0	0	0	0	0	0	0	0	88	7500	1855	13	14	-1	-0.001027749	18	0.247333333	21.07954545	0.015306122	0	1	1176	6	0.005102041	Immigration	Funded	FALSE	0	Failed
187	0	0	0	0	0	1	0	0	0	0	0	0	0	0	0	0	0	0	0	6	1000	320	16	15	1	0.000635324	27	0.32	53.33333333	0.014240506	0	1	1896	7	0.003691983	Equality	Closed	FALSE	0	Failed
188	0	0	0	0	0	0	0	0	0	0	1	0	0	0	0	0	0	0	0	657	50000	12530	44	81	-37	-0.005009477	110	0.2506	19.07153729	0.012311136	0	1	8935	9	0.001007275	Environment	Closed	FALSE	0	Failed
189	0	0	0	0	0	0	0	0	0	1	0	0	0	0	0	0	0	0	0	93	6000	3945	23	24	-1	-0.000335121	49	0.6575	42.41935484	0.013603554	0	1	3602	8	0.002220988	Education	Funded	FALSE	0	Failed
190	0	0	0	0	0	0	0	0	0	0	0	0	0	1	0	0	0	0	0	84	5000	5180	21	37	-16	-0.005972378	36	1.036	61.66666667	0.011176653	0	1	3221	6	0.001862776	Human rights	Funded	FALSE	0	Success
191	0	0	0	0	0	0	0	0	0	0	0	0	0	1	0	0	0	0	0	248	25000	13787	20	25	-5	-0.002645503	26	0.55148	55.59274194	0.011274935	0	1	2306	6	0.002601908	Human rights	Funded	TRUE	1	Failed
192	0	0	0	0	0	0	0	1	0	0	0	0	0	0	0	0	0	0	0	226	13000	11645	56	54	2	0.000341413	83	0.895769231	51.52654867	0.011796475	0	1	7036	7	0.000994883	Public interest	Funded	TRUE	1	Failed
193	0	0	0	0	0	0	0	0	0	0	0	0	0	1	0	0	0	0	0	900	20000	20250	27	50	-23	-0.007414571	44	1.0125	22.5	0.011752137	0	1	3744	7	0.001869658	Human rights	Funded	TRUE	1	Success
194	0	0	0	0	0	0	0	0	0	0	0	0	0	0	0	0	0	0	0	207	50000	11090	26	42	-16	-0.004778973	54	0.2218	53.57487923	0.013412817	0	1	4026	9	0.002235469	Employment	Funded	FALSE	0	Failed
195	0	0	0	0	0	0	0	0	0	0	0	0	0	0	0	0	0	0	0	3	76670	785.8675	14	28	-14	-0.011570248	28	0.01025	261.9558333	0.019337017	1	0	1448	1	0.000690608	Employment	Funded	FALSE	0	Failed
196	0	0	0	0	0	0	0	0	1	0	0	0	0	0	0	0	0	0	0	304	30000	10270	19	45	-26	-0.005825678	51	0.342333333	33.78289474	0.009506058	0	1	5365	6	0.00111836	Legal campaign	Funded	TRUE	1	Failed
197	0	0	0	0	0	0	0	0	0	0	0	1	0	0	0	0	0	0	0	94	20000	10060	29	35	-6	-0.00180018	63	0.503	107.0212766	0.015813253	0	1	3984	1	0.000251004	Legal project	Funded	TRUE	1	Failed
198	0	0	0	0	0	0	0	0	0	0	0	1	0	0	0	0	0	0	0	65	5000	3900	28	57	-29	-0.007304786	69	0.78	60	0.01440501	0	1	4790	1	0.000208768	Legal project	Funded	FALSE	0	Failed
199	0	0	0	0	0	0	0	0	0	0	0	0	0	1	0	0	0	0	0	61	25000	6160	38	57	-19	-0.003291183	67	0.2464	100.9836066	0.009630588	0	1	6957	9	0.001293661	Human rights	Funded	FALSE	0	Failed
200	1	0	0	0	0	0	0	0	0	0	0	0	0	0	0	0	0	0	0	430	12500	13572	24	46	-22	-0.010119595	49	1.08576	31.5627907	0.018730887	0	1	2616	1	0.000382263	Criminal	Funded	TRUE	1	Success
201	0	0	0	0	0	0	0	0	0	0	0	0	0	1	0	0	0	0	0	103	7500	7566	18	16	2	0.00064082	44	1.0088	73.45631068	0.011634056	0	1	3782	6	0.001586462	Human rights	Funded	FALSE	0	Success
202	0	0	0	0	0	0	0	1	0	0	0	0	0	0	0	0	0	0	0	0	1000	0	28	54	-26	-0.005010599	83	0	0	0.01352232	0	1	6138	1	0.00016292	Public interest	Closed	FALSE	0	Failed
203	0	0	0	0	0	0	0	0	0	0	0	0	0	0	1	0	0	0	0	277	16000	13220	13	37	-24	-0.011199253	35	0.82625	47.72563177	0.013602798	0	1	2573	8	0.003109211	Planning	Funded	FALSE	0	Failed
204	0	0	0	0	0	0	0	0	0	0	0	0	0	0	0	0	0	0	0	555	20000	17190	38	84	-46	-0.006226313	72	0.8595	30.97297297	0.007975188	0	1	9028	8	0.000886132	Supreme Court	Funded	TRUE	1	Failed
205	0	0	0	0	0	0	0	0	0	0	0	1	0	0	0	0	0	0	0	26	5000	1140	27	45	-18	-0.006661732	47	0.228	43.84615385	0.014294404	0	1	3288	6	0.001824818	Legal project	Funded	FALSE	0	Failed
206	0	0	0	0	0	0	0	0	0	1	0	0	0	0	0	0	0	0	0	0	500	0	27	19	8	0.002664003	46	0	0	0.01269666	0	1	3623	1	0.000276014	Education	Closed	FALSE	0	Failed
207	0	0	0	0	0	0	0	0	0	0	0	0	0	0	1	0	0	0	0	7	2500	296	33	54	-21	-0.006174655	53	0.1184	42.28571429	0.012996567	0	1	4078	8	0.001961746	Planning	Closed	FALSE	0	Failed
208	0	0	0	0	0	0	0	1	0	0	0	0	0	0	0	0	0	0	0	95	76670	11596.3375	27	35	-8	-0.002070929	52	0.15125	122.0667105	0.011101623	1	0	4684	9	0.001921435	Public interest	Closed	FALSE	0	Failed
209	0	0	0	0	0	0	0	0	0	0	0	0	0	0	0	1	0	0	0	78	10000	6280	93	117	-24	-0.001603849	205	0.628	80.51282051	0.011420613	0	1	17950	11	0.000612813	Judicial review	Funded	TRUE	1	Failed
210	0	0	0	0	0	0	0	1	0	0	0	0	0	0	0	0	0	0	0	389	25000	12190	28	58	-30	-0.005931198	82	0.4876	31.33676093	0.01318328	0	1	6220	9	0.001446945	Public interest	Funded	TRUE	1	Failed
211	0	0	0	0	0	0	0	0	0	0	0	0	0	1	0	0	0	0	0	164	5000	4037	39	86	-47	-0.006641232	95	0.8074	24.61585366	0.011033682	0	1	8610	8	0.000929152	Human rights	Closed	TRUE	1	Failed
212	0	0	0	0	0	0	0	0	0	0	0	0	0	0	0	0	0	0	0	5	10000	1090	20	38	-18	-0.005609224	50	0.109	218	0.012987013	0	1	3850	1	0.00025974	Housing	Closed	FALSE	0	Failed
213	0	0	0	0	0	0	0	0	0	0	0	0	0	1	0	0	0	0	0	70	9000	6195	36	53	-17	-0.004006599	77	0.688333333	88.5	0.014856261	0	1	5183	8	0.001543508	Human rights	Funded	TRUE	1	Failed
214	0	0	0	0	0	0	0	1	0	0	0	0	0	0	0	0	0	0	0	1742	85000	85350	37	74	-37	-0.006001622	63	1.004117647	48.99540758	0.008389932	0	1	7509	9	0.001198562	Public interest	Funded	TRUE	1	Success
215	0	0	0	0	0	0	0	0	0	0	0	0	0	0	0	0	0	0	1	95	9000	2670	12	29	-17	-0.011394102	19	0.296666667	28.10526316	0.010596765	0	1	1793	6	0.003346347	Conservation	Funded	FALSE	0	Failed
216	0	0	0	0	0	0	0	0	0	0	0	0	0	1	0	0	0	0	0	17	1000	345	32	55	-23	-0.007357646	49	0.345	20.29411765	0.012887954	0	1	3802	6	0.001578117	Human rights	Closed	TRUE	1	Failed
217	0	0	0	0	0	0	0	0	0	0	0	0	0	1	0	0	0	0	0	724	55000	35060	47	68	-21	-0.002758077	92	0.637454545	48.42541436	0.00981124	0	1	9377	9	0.000959795	Human rights	Funded	TRUE	1	Failed
218	0	0	0	0	0	0	0	0	0	0	1	0	0	0	0	0	0	0	0	2	370	20	20	40	-20	-0.006985679	38	0.054054054	10	0.011040093	0	1	3442	6	0.001743173	Environment	Closed	FALSE	0	Failed
219	0	0	0	0	0	0	1	0	0	0	0	0	0	0	0	0	0	0	0	869	500000	24275	27	49	-22	-0.005586592	52	0.04855	27.93440736	0.010860485	0	1	4788	10	0.002088555	Immigration	Funded	FALSE	0	Failed
220	0	0	0	0	0	0	0	1	0	0	0	0	0	0	0	0	0	0	0	3	30668	46.002	16	29	-13	-0.00831202	20	0.0015	15.334	0.010293361	1	0	1943	1	0.000514668	Public interest	Closed	FALSE	0	Failed
221	0	0	0	0	0	0	0	0	0	0	0	0	0	0	0	0	0	0	0	638	30000	26150	34	56	-22	-0.004789898	68	0.871666667	40.98746082	0.012188564	0	1	5579	7	0.001254705	Whistleblowing	Funded	TRUE	1	Failed
222	0	0	0	0	0	0	0	0	0	0	0	0	0	0	0	0	0	0	0	212	30000	16720	33	41	-8	-0.001887238	51	0.557333333	78.86792453	0.009628091	0	1	5297	12	0.002265433	Employment	Closed	TRUE	1	Failed
223	0	0	0	0	0	0	0	0	0	0	0	0	0	0	0	0	1	0	0	11080	200000	366289	47	63	-16	-0.003165183	82	1.831445	33.05857401	0.013585156	0	1	6036	7	0.001159708	Health	Funded	TRUE	1	Success
224	0	0	0	0	0	0	0	0	0	0	0	0	0	0	0	0	0	0	0	22	4600.2	1602.403	12	35	-23	-0.011025887	34	0.348333333	72.8365	0.01342812	1	0	2532	1	0.000394945	Employment	Closed	FALSE	0	Failed
225	0	0	0	0	0	0	0	0	0	0	0	0	0	1	0	0	0	0	0	50	3000	1545	15	33	-18	-0.010192525	19	0.515	30.9	0.009009009	0	1	2109	7	0.003319109	Human rights	Funded	FALSE	0	Failed
226	0	1	0	0	0	0	0	0	0	0	0	0	0	0	0	0	0	0	0	212	10000	5115	31	49	-18	-0.00528945	47	0.5115	24.12735849	0.011330762	0	1	4148	6	0.00144648	Armed forces	Funded	TRUE	1	Failed
227	0	0	0	0	0	0	0	0	0	0	0	0	0	1	0	0	0	0	0	4	2500	105	25	36	-11	-0.004342677	43	0.042	26.25	0.014338113	0	1	2999	6	0.002000667	Human rights	Closed	FALSE	0	Failed
228	0	0	0	0	0	0	0	0	0	0	0	0	0	0	0	0	1	0	0	99	10000	3670	26	50	-24	-0.004332912	77	0.367	37.07070707	0.011454924	0	1	6722	10	0.001487652	Health	Funded	FALSE	0	Failed
229	0	0	0	0	0	0	0	0	0	0	0	0	0	0	0	0	0	0	0	41	10000	2100	29	41	-12	-0.003327787	67	0.21	51.2195122	0.015563298	0	1	4305	7	0.001626016	Personal injury	Funded	FALSE	0	Failed
230	0	0	0	0	0	0	0	0	0	0	0	0	0	0	0	0	0	0	0	107	5000	2403	32	52	-20	-0.003895598	78	0.4806	22.45794393	0.012377023	0	1	6302	7	0.001110758	Employment	Funded	FALSE	0	Failed
231	0	0	0	0	0	0	1	0	0	0	0	0	0	0	0	0	0	0	0	0	2269.432	0	23	18	5	0.002530364	25	0	0	0.010508617	1	0	2379	6	0.002522068	Immigration	Closed	FALSE	0	Failed
232	0	0	0	0	0	0	0	0	0	0	0	0	0	0	0	0	0	0	0	10	5000	3540	21	61	-40	-0.014280614	44	0.708	354	0.012738854	0	1	3454	10	0.002895194	Public services	Funded	FALSE	0	Failed
233	0	0	0	0	0	0	0	0	0	0	0	0	0	0	0	0	1	0	0	15	3000	1320	32	70	-38	-0.008067941	66	0.44	88	0.01141671	0	1	5781	10	0.001729805	Health	Closed	FALSE	0	Failed
234	0	0	0	0	0	0	0	0	0	0	0	0	0	0	0	0	0	0	0	12	30000	480	35	40	-5	-0.001616031	53	0.016	40	0.014065817	0	1	3768	8	0.002123142	Employment	Closed	FALSE	0	Failed
235	0	0	0	0	0	0	0	0	0	0	0	0	0	0	0	0	0	0	0	928	30000	30682	43	71	-28	-0.00660689	70	1.022733333	33.0625	0.013608087	0	1	5144	9	0.001749611	Defamation	Funded	TRUE	1	Success
236	0	0	0	0	0	0	0	0	0	1	0	0	0	0	0	0	0	0	0	109	10000	2510	31	37	-6	-0.002262443	57	0.251	23.02752294	0.018015171	0	1	3164	8	0.002528445	Education	Funded	FALSE	0	Failed
237	0	0	0	0	0	0	0	0	0	0	0	0	0	1	0	0	0	0	0	40	5000	1182	21	38	-17	-0.006115108	42	0.2364	29.55	0.0125	0	1	3360	8	0.002380952	Human rights	Closed	FALSE	0	Failed
238	0	0	0	0	0	0	0	0	0	0	0	0	0	0	0	0	0	0	1	354	15000	15295	38	53	-15	-0.004317789	51	1.019666667	43.20621469	0.012212644	0	1	4176	6	0.001436782	Conservation	Funded	TRUE	1	Success
239	0	0	0	0	0	0	0	0	0	0	1	0	0	0	0	0	0	0	0	7	2500	1515	22	23	-1	-0.000367918	33	0.606	216.4285714	0.010051782	0	1	3283	6	0.001827597	Environment	Closed	TRUE	1	Failed
240	0	0	0	0	0	0	0	0	0	0	0	0	0	1	0	0	0	0	0	183	50000	5788	28	72	-44	-0.009552757	79	0.11576	31.6284153	0.014193317	0	1	5566	8	0.001437298	Human rights	Funded	TRUE	1	Failed
241	0	0	0	0	0	0	0	0	0	0	0	0	0	1	0	0	0	0	0	134	30000	3765	32	42	-10	-0.002889338	54	0.1255	28.09701493	0.01284491	0	0	4204	7	0.001665081	Human rights	Funded	FALSE	0	Failed
242	0	0	0	0	0	0	0	0	0	0	0	0	0	0	0	1	0	0	0	868	30000	23485	50	95	-45	-0.005828261	97	0.782833333	27.05645161	0.010348874	0	1	9373	10	0.001066894	Judicial review	Funded	TRUE	1	Failed
243	0	0	0	0	0	0	0	0	0	0	0	0	0	0	0	1	0	0	0	1331	25000	26290	42	81	-39	-0.004966255	115	1.0516	19.75206612	0.012097623	0	1	9506	10	0.001051967	Judicial review	Funded	TRUE	1	Success
244	0	0	0	0	0	0	0	0	0	0	1	0	0	0	0	0	0	0	0	226	16000	16000	39	62	-23	-0.004321684	89	1	70.79646018	0.013936737	0	1	6386	8	0.00125274	Environment	Funded	TRUE	1	Success
245	0	0	0	0	0	0	0	0	0	0	0	0	0	0	0	0	1	0	0	1980	100000	85575	75	89	-14	-0.001074856	158	0.85575	43.21969697	0.010071392	0	1	15688	12	0.000764916	Health	Funded	TRUE	1	Failed
246	0	0	0	0	0	0	0	0	0	0	0	1	0	0	0	0	0	0	0	44	50000	2540	8	17	-9	-0.010428737	16	0.0508	57.72727273	0.015429122	0	1	1037	1	0.00096432	Legal project	Funded	FALSE	0	Failed
247	0	0	0	0	0	0	0	0	0	0	0	0	0	1	0	0	0	0	0	7	2000	230	18	46	-28	-0.007514761	52	0.115	32.85714286	0.011388524	0	1	4566	8	0.001752081	Human rights	Closed	FALSE	0	Failed
248	0	0	0	0	0	1	0	0	0	0	0	0	0	0	0	0	0	0	0	19	7667	1571.735	36	76	-40	-0.008804755	88	0.205	82.72289474	0.015950698	1	0	5517	8	0.001450063	Equality	Funded	FALSE	0	Failed
249	0	0	0	0	0	0	0	0	0	0	0	0	0	0	0	0	0	1	0	171	50000	6234	21	48	-27	-0.010003705	44	0.12468	36.45614035	0.013484523	0	1	3263	6	0.001838799	Inquest	Funded	TRUE	1	Failed
250	0	0	0	0	0	0	0	0	0	1	0	0	0	0	0	0	0	0	0	2	1150.05	172.5075	13	28	-15	-0.004469607	28	0.15	86.25375	0.006840948	1	0	4093	1	0.00024432	Education	Closed	FALSE	0	Failed
251	0	0	0	0	0	0	0	1	0	0	0	0	0	0	0	0	0	0	0	71	11500.5	7398.655	20	56	-36	-0.009727101	74	0.643333333	104.2064085	0.016730726	1	0	4423	9	0.002034818	Public interest	Funded	FALSE	0	Failed
252	0	0	0	0	0	0	0	0	0	0	0	0	0	0	0	0	0	1	0	248	25000	14230	31	90	-59	-0.009830057	83	0.5692	57.37903226	0.011329511	0	1	7326	8	0.001092001	Inquest	Funded	TRUE	1	Failed
253	0	0	0	0	0	0	0	0	0	0	0	0	0	0	0	0	0	0	0	131	8000	3142	48	98	-50	-0.008043758	110	0.39275	23.98473282	0.014556041	0	1	7557	6	0.000793966	Employment	Funded	TRUE	1	Failed
254	0	0	0	0	0	0	0	0	0	0	0	0	0	1	0	0	0	0	0	0	2500	0	9	35	-26	-0.015485408	20	0	0	0.009689922	0	1	2064	6	0.002906977	Human rights	Closed	FALSE	0	Failed
255	0	0	0	0	0	0	0	0	0	0	0	0	0	0	0	0	0	1	0	65	3000	825	21	64	-43	-0.008713273	60	0.275	12.69230769	0.010067114	0	1	5960	7	0.001174497	Inquest	Closed	FALSE	0	Failed
256	1	0	0	0	0	0	0	0	0	0	0	0	0	0	0	0	0	0	0	177	8000	8060	27	52	-25	-0.005581603	49	1.0075	45.53672316	0.008909091	0	1	5500	7	0.001272727	Criminal	Funded	TRUE	1	Success
257	0	0	0	0	0	0	0	0	0	0	0	0	0	0	0	0	0	0	0	76	5000	2290	12	25	-13	-0.008678238	16	0.458	30.13157895	0.00872886	0	1	1833	1	0.000545554	Private prosecution	Funded	FALSE	0	Failed
258	0	0	0	0	0	0	0	0	1	0	0	0	0	0	0	0	0	0	0	8	95000	900	46	55	-9	-0.002617801	57	0.009473684	112.5	0.013828239	0	1	4122	8	0.001940805	Legal campaign	Funded	FALSE	0	Failed
259	0	0	0	0	0	0	0	0	0	1	0	0	0	0	0	0	0	0	0	79	40000	5030	64	100	-36	-0.003218021	146	0.12575	63.67088608	0.010863904	0	1	13439	10	0.000744103	Education	Funded	FALSE	0	Failed
260	0	0	0	0	0	0	0	0	0	0	0	0	0	0	0	0	0	0	0	0	6000	0	22	35	-13	-0.003495563	40	0	0	0.008756567	0	1	4568	6	0.001313485	Civil liberties	Closed	FALSE	0	Failed
261	0	0	0	0	0	0	0	0	0	0	0	0	0	0	0	0	1	0	0	5113	150000	151625	40	55	-15	-0.002702703	92	1.010833333	29.65480149	0.013591372	0	1	6769	10	0.001477323	Health	Funded	FALSE	0	Success
262	0	0	0	0	0	0	0	0	0	0	0	0	0	0	0	0	0	0	1	962	25000	26040	23	30	-7	-0.002917882	36	1.0416	27.06860707	0.012219959	0	1	2946	1	0.000339443	Conservation	Funded	TRUE	1	Success
263	1	0	0	0	0	0	0	0	0	0	0	0	0	0	0	0	0	0	0	0	5366.9	0	5	15	-10	-0.0124533	12	0	0	0.012182741	1	0	985	1	0.001015228	Criminal	Closed	FALSE	0	Failed
264	0	0	0	0	0	0	0	0	0	0	0	0	0	0	0	0	0	1	0	72	15000	2275	23	56	-33	-0.007697691	36	0.151666667	31.59722222	0.006827233	0	1	5273	7	0.001327518	Inquest	Closed	FALSE	0	Failed
265	0	0	0	0	0	0	0	0	0	0	0	0	0	1	0	0	0	0	0	1560	75000	60232	35	72	-37	-0.008610659	73	0.803093333	38.61025641	0.014092664	0	1	5180	6	0.001158301	Human rights	Funded	TRUE	1	Failed
266	0	0	0	0	0	0	0	0	0	0	0	0	0	0	0	0	0	1	0	43	5000	1667	27	58	-31	-0.007721046	52	0.3334	38.76744186	0.010732714	0	1	4845	6	0.00123839	Inquest	Closed	TRUE	1	Failed
267	0	0	0	0	0	0	0	0	0	0	0	0	0	1	0	0	0	0	0	1033	50000	33492	38	65	-27	-0.00495322	48	0.66984	32.42207164	0.00716311	0	1	6701	8	0.001193852	Human rights	Funded	TRUE	1	Failed
268	0	0	0	0	0	0	0	0	0	0	0	0	0	0	0	0	0	0	0	13	12000	685	8	33	-25	-0.007352941	26	0.057083333	52.69230769	0.006349206	0	1	4095	1	0.0002442	Housing	Closed	FALSE	0	Failed
269	0	0	0	0	0	0	0	0	0	0	0	0	0	0	0	0	0	1	0	343	50000	12435	15	36	-21	-0.008890771	27	0.2487	36.25364431	0.009237085	0	1	2923	7	0.0023948	Inquest	Funded	TRUE	1	Failed
270	0	0	0	0	0	0	0	0	0	0	0	0	0	0	0	0	0	0	0	144	10000	4295	45	84	-39	-0.005215996	120	0.4295	29.82638889	0.01335262	0	1	8987	7	0.000778903	Civil liberties	Funded	FALSE	0	Failed
271	0	0	0	1	0	0	0	0	0	0	0	0	0	0	0	0	0	0	0	40	50000	6645	23	52	-29	-0.008559622	52	0.1329	166.125	0.012648991	0	1	4111	9	0.002189248	Animal welfare	Funded	TRUE	1	Failed
272	0	0	0	1	0	0	0	0	0	0	0	0	0	0	0	0	0	0	0	57	10000	2100	21	50	-29	-0.009744624	49	0.21	36.84210526	0.013599778	0	1	3603	9	0.002497918	Animal welfare	Closed	FALSE	0	Failed
273	0	0	0	0	0	0	0	0	0	0	0	0	0	0	0	0	0	0	0	292	115005	18235.9595	9	18	-9	-0.00658858	22	0.158566667	62.4519161	0.013157895	1	0	1672	1	0.000598086	Civil liberties	Funded	FALSE	0	Failed
274	0	0	0	0	0	0	0	0	0	0	0	0	0	0	0	0	0	0	1	1087	25000	26765	26	45	-19	-0.005352113	55	1.0706	24.62281509	0.01278178	0	1	4303	1	0.000232396	Conservation	Funded	TRUE	1	Success
275	0	0	0	0	0	0	0	0	1	0	0	0	0	0	0	0	0	0	0	16	10000	375	20	35	-15	-0.00672043	31	0.0375	23.4375	0.011528449	0	1	2689	1	0.000371885	Legal campaign	Closed	FALSE	0	Failed
276	0	0	0	0	0	0	0	0	1	0	0	0	0	0	0	0	0	0	0	100	5000	2565	34	38	-4	-0.000984494	58	0.513	25.65	0.011767093	0	1	4929	10	0.002028809	Legal campaign	Funded	FALSE	0	Failed
277	0	0	0	0	0	0	0	0	0	0	0	0	0	1	0	0	0	0	0	427	18000	19761	29	82	-53	-0.00817775	101	1.097833333	46.27868852	0.012802637	0	1	7889	11	0.001394347	Human rights	Funded	FALSE	0	Success
278	1	0	0	0	0	0	0	0	0	0	0	0	0	0	0	0	0	0	0	0	15334	0	38	71	-33	-0.005406291	67	0	0	0.008889479	1	0	7537	8	0.00106143	Criminal	Closed	FALSE	0	Failed
279	0	0	0	0	0	0	0	0	1	0	0	0	0	0	0	0	0	0	0	27	2500	724	33	37	-4	-0.000891862	29	0.2896	26.81481481	0.00513638	0	1	5646	1	0.000177117	Legal campaign	Closed	FALSE	0	Failed
280	0	0	0	0	0	0	0	0	0	0	0	0	0	1	0	0	0	0	0	633	50000	20730	12	33	-21	-0.009966777	39	0.4146	32.74881517	0.015378549	0	1	2536	7	0.002760252	Human rights	Funded	TRUE	1	Failed
281	0	0	0	0	0	0	1	0	0	0	0	0	0	0	0	0	0	0	0	39	25000	1848	24	42	-18	-0.005436424	52	0.07392	47.38461538	0.013111447	0	1	3966	7	0.001765003	Immigration	Funded	FALSE	0	Failed
282	0	0	0	0	0	0	0	0	0	0	0	0	0	0	0	0	0	1	0	110	5000	3480	18	42	-24	-0.007469655	28	0.696	31.63636364	0.007083228	0	1	3953	10	0.002529724	Inquest	Funded	FALSE	0	Failed
283	0	0	0	0	0	1	0	0	0	0	0	0	0	0	0	0	0	0	0	394	0	6010	49	70	-21	-0.002467395	87	inf	15.25380711	0.008251138	0	1	10544	10	0.000948407	Equality	Funded	FALSE	0	Success
284	0	0	0	0	0	0	0	0	0	0	0	0	0	0	0	0	0	0	0	13	38335	2349.9355	11	20	-9	-0.006164384	17	0.0613	180.7642692	0.009465479	1	0	1796	1	0.000556793	Civil liberties	Funded	FALSE	0	Failed
285	0	0	0	0	0	0	0	0	0	0	0	0	0	0	0	0	0	0	0	16	5000	2565	18	27	-9	-0.006512301	24	0.513	160.3125	0.014449127	0	1	1661	1	0.000602047	Private prosecution	Funded	FALSE	0	Failed
286	0	0	0	0	0	0	0	0	0	0	0	0	0	0	0	0	1	0	0	64	1600	1648	23	38	-15	-0.004127683	67	1.03	25.75	0.015268915	0	1	4388	9	0.002051048	Health	Funded	TRUE	1	Success
287	0	0	0	0	0	0	0	0	0	0	0	0	0	0	0	1	0	0	0	369	60000	17747	35	81	-46	-0.008756901	71	0.295783333	48.09485095	0.011107635	0	1	6392	9	0.00140801	Judicial review	Funded	TRUE	1	Failed
288	0	0	0	0	0	0	0	0	0	0	1	0	0	0	0	0	0	0	0	75	4000	1505	26	59	-33	-0.005710331	94	0.37625	20.06666667	0.013357965	0	1	7037	9	0.001278954	Environment	Funded	TRUE	1	Failed
289	0	0	0	0	0	0	1	0	0	0	0	0	0	0	0	0	0	0	0	41	2000	1665	12	28	-16	-0.006562756	30	0.8325	40.6097561	0.010073875	0	1	2978	6	0.002014775	Immigration	Funded	FALSE	0	Failed
290	0	0	0	0	0	0	0	0	0	0	0	0	0	1	0	0	0	0	0	46	5000	4088	44	50	-6	-0.001438849	61	0.8176	88.86956522	0.012050573	0	1	5062	7	0.001382853	Human rights	Funded	FALSE	0	Failed
291	0	0	0	0	0	0	0	0	0	1	0	0	0	0	0	0	0	0	0	23	19167.5	2127.5925	3	14	-11	-0.008422665	21	0.111	92.50402174	0.013316424	1	0	1577	1	0.000634115	Education	Funded	FALSE	0	Failed
292	0	0	0	0	0	0	1	0	0	0	0	0	0	0	0	0	0	0	0	5	4000	90	13	31	-18	-0.008364312	37	0.0225	18	0.014165391	0	1	2612	1	0.000382848	Immigration	Closed	FALSE	0	Failed
293	0	0	0	0	0	0	0	0	0	0	0	0	0	0	0	0	0	0	0	6	766.7	122.672	43	75	-32	-0.006791171	76	0.16	20.44533333	0.013289037	1	0	5719	7	0.00122399	Civil liberties	Closed	FALSE	0	Failed
294	0	0	0	0	0	0	0	0	0	0	0	0	0	0	0	1	0	0	0	1183	250000	101475	78	89	-11	-0.000749983	210	0.4059	85.77768385	0.011870443	0	1	17691	11	0.000621785	Judicial review	Funded	TRUE	1	Failed
295	0	0	0	0	0	0	1	0	0	0	0	0	0	0	0	0	0	0	0	11	1000	165	9	26	-17	-0.010691824	25	0.165	15	0.012987013	0	1	1925	1	0.000519481	Immigration	Closed	FALSE	0	Failed
296	0	0	0	0	0	0	0	0	0	0	0	0	1	0	0	0	0	0	0	406	0	10665	11	13	-2	-0.001122334	30	inf	26.26847291	0.013882462	0	1	2161	1	0.000462749	Politics	Funded	FALSE	0	Success
297	0	0	0	0	0	0	0	0	1	0	0	0	0	0	0	0	0	0	0	111	10000	5200	10	23	-13	-0.013251784	22	0.52	46.84684685	0.018257261	0	1	1205	8	0.006639004	Legal campaign	Funded	TRUE	1	Failed
298	0	0	0	0	0	0	0	1	0	0	0	0	0	0	0	0	0	0	0	69	38335	23691.03	23	36	-13	-0.005146477	32	0.618	343.3482609	0.010522854	1	0	3041	1	0.000328839	Public interest	Funded	FALSE	0	Failed
299	0	0	0	0	0	0	0	0	0	0	1	0	0	0	0	0	0	0	0	638	27500	24221	49	90	-41	-0.004243867	136	0.880763636	37.96394984	0.011739318	0	1	11585	8	0.000690548	Environment	Funded	TRUE	1	Failed
300	0	0	0	0	0	0	0	0	0	0	0	0	0	0	0	0	0	0	0	64	7667	3960.0055	22	25	-3	-0.001738123	28	0.5165	61.87508594	0.013301663	1	0	2105	8	0.003800475	Civil liberties	Funded	TRUE	1	Failed
301	0	0	0	0	0	1	0	0	0	0	0	0	0	0	0	0	0	0	0	247	7500	5555	40	63	-23	-0.003920232	89	0.740666667	22.48987854	0.012649233	0	1	7036	11	0.001563388	Equality	Funded	FALSE	0	Failed
302	0	0	0	0	0	0	0	0	0	0	0	0	0	1	0	0	0	0	0	181	7000	4180	29	37	-8	-0.00219539	31	0.597142857	23.09392265	0.006882771	0	1	4504	6	0.001332149	Human rights	Funded	FALSE	0	Failed
303	0	0	0	0	0	0	0	1	0	0	0	0	0	0	0	0	0	0	0	1757	60001	60010	39	28	11	0.002373247	52	1.000149998	34.15480933	0.009119607	0	1	5702	11	0.001929148	Public interest	Funded	TRUE	1	Success
304	0	0	0	0	0	0	0	0	0	0	0	0	0	0	0	0	0	0	0	177	9800	6640	28	49	-21	-0.005104521	70	0.67755102	37.51412429	0.014247914	0	1	4913	6	0.00122125	Housing	Funded	TRUE	1	Failed
305	0	0	0	0	0	0	0	0	0	0	0	0	0	1	0	0	0	0	0	65	3000	2667	29	52	-23	-0.005598832	63	0.889	41.03076923	0.012812691	0	1	4917	9	0.001830384	Human rights	Funded	FALSE	0	Failed
306	0	0	0	0	0	0	0	0	0	0	0	0	0	1	0	0	0	0	0	2	3000	40	5	17	-12	-0.008651766	15	0.013333333	20	0.008741259	0	1	1716	1	0.000582751	Human rights	Closed	FALSE	0	Failed
307	0	0	0	0	0	0	1	0	0	0	0	0	0	0	0	0	0	0	0	71	5000	5580	18	41	-23	-0.011704835	39	1.116	78.5915493	0.016716674	0	1	2333	1	0.000428633	Immigration	Funded	FALSE	0	Success
308	0	0	0	0	0	0	0	0	0	0	0	0	0	0	0	0	0	0	0	4	6000	160	27	20	7	0.003027682	39	0.026666667	40	0.014104882	0	1	2765	1	0.000361664	Charity	Closed	FALSE	0	Failed
309	0	0	0	0	0	1	0	0	0	0	0	0	0	0	0	0	0	0	0	67	10000	4000	38	60	-22	-0.003944066	61	0.4	59.70149254	0.009057164	0	1	6735	9	0.001336303	Equality	Funded	FALSE	0	Failed
310	0	0	0	0	0	0	0	0	0	0	0	0	0	0	0	0	0	0	0	12	8050.35	1157.717	6	31	-25	-0.017385257	21	0.143809524	96.47641667	0.011945392	1	0	1758	1	0.000568828	Civil liberties	Funded	FALSE	0	Failed
311	0	0	0	0	0	0	0	0	0	0	0	0	0	1	0	0	0	0	0	3	3000	70	12	37	-25	-0.007822278	25	0.023333333	23.33333333	0.006420134	0	1	3894	1	0.000256805	Human rights	Closed	FALSE	0	Failed
312	0	0	0	0	0	0	0	1	0	0	0	0	0	0	0	0	0	0	0	8	5000	195	17	38	-21	-0.005805917	28	0.039	24.375	0.006343453	0	1	4414	7	0.001585863	Public interest	Closed	FALSE	0	Failed
313	0	0	0	0	0	0	0	0	0	0	0	0	0	0	0	0	0	0	0	268	10000	5350	50	115	-65	-0.009511267	139	0.535	19.96268657	0.017130885	0	1	8114	8	0.00098595	Housing	Funded	TRUE	1	Failed
314	0	0	1	0	0	0	0	0	0	0	0	0	0	0	0	0	0	0	0	169	11600	3845	39	45	-6	-0.001573564	57	0.331465517	22.75147929	0.012255429	0	1	4651	6	0.001290045	Intellectual property	Funded	FALSE	0	Failed
315	0	0	0	0	0	0	0	0	0	0	0	0	0	1	0	0	0	0	0	96	7500	5050	16	12	4	0.003584229	27	0.673333333	52.60416667	0.019955654	0	1	1353	6	0.00443459	Human rights	Funded	FALSE	0	Failed
316	0	0	0	0	0	0	1	0	0	0	0	0	0	0	0	0	0	0	0	103	5000	3105	43	58	-15	-0.002566296	62	0.621	30.14563107	0.008687123	0	1	7137	7	0.000980804	Immigration	Funded	TRUE	1	Failed
317	0	0	0	0	0	0	0	0	0	0	0	0	0	0	0	0	0	0	1	6	10000	265	39	68	-29	-0.005476865	65	0.0265	44.16666667	0.010188088	0	1	6380	1	0.00015674	Conservation	Closed	FALSE	0	Failed
318	0	0	0	0	0	0	0	0	0	0	0	0	0	0	0	0	0	0	0	0	2000	0	10	18	-8	-0.008138352	12	0	0	0.009844135	0	1	1219	1	0.000820345	Employment	Closed	TRUE	1	Failed
319	0	0	0	0	0	0	0	0	0	0	0	0	0	0	0	0	0	0	0	668	18000	18235	45	51	-6	-0.001297859	63	1.013055556	27.29790419	0.011198009	0	1	5626	6	0.001066477	Employment	Funded	TRUE	1	Success
320	0	0	0	0	0	0	0	0	0	0	0	0	0	0	0	0	0	0	0	0	17250.75	0	21	33	-12	-0.006589786	44	0	0	0.019936565	1	0	2207	6	0.002718623	Employment	Closed	FALSE	0	Failed
321	0	0	0	0	0	0	0	0	0	0	0	0	0	0	0	0	0	0	1	367	26000	9972	19	29	-10	-0.00390625	29	0.383538462	27.17166213	0.009315773	0	1	3113	6	0.001927401	Conservation	Funded	TRUE	1	Failed
322	0	0	0	0	0	0	0	0	0	0	0	0	0	0	0	0	1	0	0	1803	38000	52086	54	66	-12	-0.00175413	100	1.370684211	28.88851913	0.012093361	0	1	8269	9	0.001088402	Health	Funded	FALSE	0	Success
323	0	0	0	0	0	0	0	0	0	0	0	0	0	0	0	0	1	0	0	4465	150001	133741	56	86	-30	-0.003832886	106	0.891600723	29.95319149	0.011205074	0	1	9460	9	0.000951374	Health	Funded	FALSE	0	Failed
324	0	0	0	0	0	0	0	0	0	0	1	0	0	0	0	0	0	0	0	0	5000	0	17	22	-5	-0.002871913	29	0	0	0.01388224	0	1	2089	6	0.002872188	Environment	Closed	FALSE	0	Failed
325	0	0	0	0	0	0	0	0	0	0	1	0	0	0	0	0	0	0	0	78	1700	1733	34	32	2	0.000533333	41	1.019411765	22.21794872	0.00895979	0	1	4576	9	0.001966783	Environment	Funded	FALSE	0	Success
326	0	0	0	0	0	0	0	0	0	0	1	0	0	0	0	0	0	0	0	107	5000	4925	26	39	-13	-0.002708333	44	0.985	46.02803738	0.007497018	0	1	5869	6	0.001022321	Environment	Funded	FALSE	0	Failed
327	0	0	0	0	0	0	0	0	0	0	0	0	0	0	0	1	0	0	0	37	10000	870	28	50	-22	-0.006301919	53	0.087	23.51351351	0.012628068	0	1	4197	6	0.001429593	Judicial review	Funded	FALSE	0	Failed
328	0	0	0	0	0	0	0	0	0	0	0	0	0	0	0	0	0	0	1	366	40000	20910	31	30	1	0.000297177	59	0.52275	57.13114754	0.014600346	0	1	4041	9	0.002227171	Conservation	Funded	FALSE	0	Failed
329	0	0	0	0	0	0	0	0	0	0	0	0	0	0	0	1	0	0	0	24	20000	7190	48	77	-29	-0.005419548	69	0.3595	299.5833333	0.010542399	0	1	6545	8	0.001222307	Judicial review	Closed	FALSE	0	Failed
330	0	0	0	0	0	0	0	0	0	0	0	0	0	0	0	1	0	0	0	463	25000	12275	28	37	-9	-0.002165544	65	0.491	26.51187905	0.012868739	0	1	5051	8	0.001583845	Judicial review	Funded	TRUE	1	Failed
331	0	0	0	0	0	0	0	0	0	0	0	0	0	0	0	0	1	0	0	397	9682	9705	30	40	-10	-0.001685204	62	1.002375542	24.44584383	0.008618293	0	1	7194	6	0.000834028	Health	Funded	TRUE	1	Success
332	0	0	0	0	0	0	0	0	0	0	0	0	0	0	0	0	1	0	0	544	12001	14030	33	51	-18	-0.002936858	65	1.169069244	25.79044118	0.008716642	0	1	7457	8	0.001072817	Health	Funded	TRUE	1	Success
333	0	0	0	0	0	0	0	0	0	0	0	0	0	0	0	0	0	0	0	125	20000	4635	65	73	-8	-0.000761687	161	0.23175	37.08	0.01266221	0	1	12715	7	0.000550531	Whistleblowing	Funded	FALSE	0	Failed
334	0	0	0	0	0	0	0	0	0	0	0	0	0	0	0	1	0	0	0	129	32000	6825	27	43	-16	-0.006177606	56	0.21328125	52.90697674	0.018099548	0	1	3094	10	0.003232062	Judicial review	Funded	TRUE	1	Failed
335	0	0	0	0	0	0	0	0	0	0	0	0	1	0	0	0	0	0	0	281	1000	0	8	13	-5	-0.004397537	14	0	0	0.009943182	0	1	1408	10	0.007102273	Politics	Closed	FALSE	0	Failed
336	0	0	0	0	0	0	0	0	0	1	0	0	0	0	0	0	0	0	0	25	4000	675	9	14	-5	-0.005889282	8	0.16875	27	0.007782101	0	1	1028	1	0.000972763	Education	Closed	FALSE	0	Failed
337	0	0	0	0	0	0	0	0	0	0	0	0	0	0	0	1	0	0	0	80	30000	5050	28	60	-32	-0.004991421	93	0.168333333	63.125	0.01213149	0	1	7666	7	0.000913123	Judicial review	Funded	TRUE	1	Failed
338	0	0	0	0	0	0	0	0	0	0	0	0	1	0	0	0	0	0	0	4918	150000	170550	41	61	-20	-0.002220988	109	1.137	34.67873119	0.010036832	0	1	10860	9	0.000828729	Politics	Funded	TRUE	1	Success
339	0	0	0	0	0	0	0	0	0	0	0	0	0	0	0	1	0	0	0	4326	150000	150490	50	61	-11	-0.001121648	124	1.003266667	34.78733241	0.010467668	0	1	11846	9	0.00075975	Judicial review	Funded	TRUE	1	Success
340	0	0	0	0	0	0	1	0	0	0	0	0	0	0	0	0	0	0	0	0	2000	0	14	45	-31	-0.014832536	31	0	0	0.012243286	0	1	2532	1	0.000394945	Immigration	Closed	FALSE	0	Failed
341	0	0	0	0	0	0	0	0	1	0	0	0	0	0	0	0	0	0	0	0	7667	0	8	14	-6	-0.009852217	14	0	0	0.018918919	1	0	740	1	0.001351351	Legal campaign	Closed	FALSE	0	Failed
342	0	0	0	0	0	0	0	0	0	0	0	0	0	0	1	0	0	0	0	44	10000	2540	30	45	-15	-0.003722084	62	0.254	57.72727273	0.012778236	0	1	4852	9	0.001854905	Planning	Funded	FALSE	0	Failed
343	0	0	0	0	0	0	0	1	0	0	0	0	0	0	0	0	0	0	0	11	10000	470	24	30	-6	-0.002311248	44	0.047	42.72727273	0.013853904	0	1	3176	1	0.000314861	Public interest	Closed	FALSE	0	Failed
344	0	0	0	0	0	0	1	0	0	0	0	0	0	0	0	0	0	0	0	263	10000	8755	52	75	-23	-0.003647898	77	0.8755	33.28897338	0.010011702	0	1	7691	10	0.001300221	Immigration	Funded	FALSE	0	Failed
345	0	0	0	0	0	0	0	1	0	0	0	0	0	0	0	0	0	0	0	0	15334	0	11	32	-21	-0.008652658	39	0	0	0.013406669	1	0	2909	1	0.000343761	Public interest	Closed	FALSE	0	Failed
346	0	0	0	0	0	0	0	1	0	0	0	0	0	0	0	0	0	0	0	41	3373.48	1652.2385	29	32	-3	-0.000904977	44	0.489772727	40.2985	0.010915406	1	0	4031	1	0.000248077	Public interest	Funded	FALSE	0	Failed
347	0	0	0	0	0	0	0	0	0	0	0	0	0	1	0	0	0	0	0	186	15000	4315	9	18	-9	-0.007751938	27	0.287666667	23.19892473	0.018987342	0	1	1422	1	0.000703235	Human rights	Funded	FALSE	0	Failed
348	0	0	0	0	0	0	0	0	0	0	0	0	0	0	0	0	0	0	0	13	15334	690.03	22	49	-27	-0.00846926	56	0.045	53.07923077	0.014575742	1	0	3842	5	0.001301406	Defamation	Closed	TRUE	1	Failed
349	0	0	0	0	0	0	0	0	0	1	0	0	0	0	0	0	0	0	0	19	2500	385	30	47	-17	-0.004569892	69	0.154	20.26315789	0.015481265	0	1	4457	9	0.002019295	Education	Closed	FALSE	0	Failed
350	0	0	0	0	0	0	1	0	0	0	0	0	0	0	0	0	0	0	0	17	11500.5	2300.1	31	83	-52	-0.007214206	90	0.2	135.3	0.010105547	1	0	8906	1	0.000112284	Immigration	Funded	FALSE	0	Failed
351	0	0	0	0	0	0	0	0	0	0	0	0	0	0	0	0	1	0	0	82	15000	5390	23	29	-6	-0.002016129	39	0.359333333	65.73170732	0.01071723	0	1	3639	8	0.002198406	Health	Funded	FALSE	0	Failed
352	0	0	0	0	0	0	0	0	0	0	0	0	0	1	0	0	0	0	0	49	20000	2920	15	43	-28	-0.007771302	42	0.146	59.59183673	0.009624198	0	1	4364	1	0.000229148	Human rights	Closed	FALSE	0	Failed
353	0	0	0	0	0	0	0	0	0	0	1	0	0	0	0	0	0	0	0	175	10000	6613	28	62	-34	-0.006400602	77	0.6613	37.78857143	0.012044424	0	1	6393	8	0.001251369	Environment	Funded	FALSE	0	Failed
354	0	0	0	0	0	0	0	1	0	0	0	0	0	0	0	0	0	0	0	101	30668	5366.9	20	17	3	0.001324503	38	0.175	53.13762376	0.013828239	1	0	2748	7	0.002547307	Public interest	Funded	TRUE	1	Failed
355	0	0	0	0	0	0	0	0	0	0	0	0	0	0	0	0	0	0	0	32	2400	3851	29	56	-27	-0.007232789	43	1.604583333	120.34375	0.009427757	0	1	4561	6	0.001315501	Employment	Funded	FALSE	0	Success
356	0	0	0	0	0	0	0	1	0	0	0	0	0	0	0	0	0	0	0	17	766.7	429.352	21	45	-24	-0.006477733	75	0.56	25.256	0.016838797	1	0	4454	1	0.000224517	Public interest	Closed	FALSE	0	Failed
357	0	0	0	0	0	0	0	0	0	0	1	0	0	0	0	0	0	0	0	265	6750	7125	51	86	-35	-0.003790751	139	1.055555556	26.88679245	0.012518012	0	1	11104	8	0.000720461	Environment	Funded	FALSE	0	Success
358	0	0	0	0	0	0	0	0	0	0	0	0	0	1	0	0	0	0	0	337	50000	14225	42	80	-38	-0.00620915	105	0.2845	42.21068249	0.014218009	0	1	7385	8	0.001083277	Human rights	Funded	TRUE	1	Failed
359	0	0	0	0	0	0	0	0	0	0	0	0	0	0	0	0	0	0	0	122	7667	4837.877	10	34	-24	-0.013215859	40	0.631	39.65472951	0.018492834	1	0	2163	1	0.000462321	Civil liberties	Closed	FALSE	0	Failed
360	0	0	0	0	0	0	0	0	0	0	0	0	0	0	0	0	0	0	1	152	15000	10010	41	63	-22	-0.003286525	96	0.667333333	65.85526316	0.011854779	0	1	8098	6	0.000740924	Conservation	Funded	TRUE	1	Failed
361	0	0	0	0	0	1	0	0	0	0	0	0	0	0	0	0	0	0	0	43	5000	1135	48	39	9	0.002177595	68	0.227	26.39534884	0.013684846	0	1	4969	1	0.000201248	Equality	Closed	FALSE	0	Failed
362	0	0	0	0	0	0	0	0	0	0	0	0	0	0	0	0	0	0	0	6	3833.5	134.1725	16	20	-4	-0.001644737	30	0.035	22.36208333	0.010217984	1	0	2936	9	0.003065395	Voting rights	Closed	FALSE	0	Failed
363	0	0	0	0	0	0	0	0	0	0	0	0	0	1	0	0	0	0	0	207	55000	42340	52	44	8	0.000923574	122	0.769818182	204.5410628	0.011885046	0	1	10265	8	0.000779347	Human rights	Funded	TRUE	1	Failed
364	0	0	0	0	0	0	0	0	0	0	0	0	0	0	0	0	1	0	0	120	25000	22335	36	45	-9	-0.00250906	59	0.8934	186.125	0.013445761	0	1	4388	8	0.001823154	Health	Funded	TRUE	1	Failed
365	0	0	0	0	0	0	0	0	0	0	0	0	0	0	1	0	0	0	0	108	10000	5785	43	33	10	0.002598753	45	0.5785	53.56481481	0.009727626	0	1	4626	6	0.001297017	Planning	Funded	FALSE	0	Failed
366	0	0	0	0	0	0	0	0	0	0	0	0	0	0	0	1	0	0	0	85	6000	7395	18	20	-2	-0.001401542	18	1.2325	87	0.010368664	0	1	1736	6	0.003456221	Judicial review	Funded	TRUE	1	Success
367	0	0	0	0	0	0	0	0	0	0	0	0	0	0	1	0	0	0	0	310	12000	12060	67	61	6	0.000652955	126	1.005	38.90322581	0.011339093	0	1	11112	7	0.00062995	Planning	Funded	FALSE	0	Success
368	0	0	0	0	0	0	0	0	0	0	0	0	0	0	0	0	1	0	0	1499	50000	42540	70	94	-24	-0.001626788	199	0.8508	28.37891928	0.011210005	0	1	17752	13	0.000732312	Health	Funded	TRUE	1	Failed
369	0	0	0	0	0	0	0	0	0	0	0	0	0	0	0	0	1	0	0	3337	100000	100511	52	69	-17	-0.002258536	97	1.00511	30.12016782	0.01075388	0	1	9020	8	0.000886918	Health	Funded	FALSE	0	Success
370	0	0	0	0	0	0	0	0	0	0	1	0	0	0	0	0	0	0	0	125	20000	12700	67	88	-21	-0.00261259	148	0.635	101.6	0.015444015	0	1	9583	8	0.000834812	Environment	Funded	TRUE	1	Failed
371	0	0	0	0	0	0	0	0	0	0	0	0	0	1	0	0	0	0	0	196	15000	11225	33	74	-41	-0.007035003	74	0.748333333	57.27040816	0.010434292	0	1	7092	12	0.001692047	Human rights	Funded	FALSE	0	Failed
372	0	0	0	0	0	0	0	0	0	0	0	0	0	0	0	0	0	0	0	100	11500.5	8789.4488	23	29	-6	-0.002332815	40	0.764266667	87.894488	0.012804097	1	0	3124	1	0.000320102	Voting rights	Funded	FALSE	0	Failed
373	0	0	0	0	0	0	0	0	0	0	1	0	0	0	0	0	0	0	0	21	18000	1485	53	61	-8	-0.001236094	92	0.0825	70.71428571	0.011790337	0	1	7803	1	0.000128156	Environment	Funded	TRUE	1	Failed
374	0	0	0	0	0	0	0	0	0	0	0	0	0	1	0	0	0	0	0	56	30668	12957.23	43	65	-22	-0.004264392	90	0.4225	231.3791071	0.014584346	1	0	6171	9	0.001458435	Human rights	Funded	FALSE	0	Failed
375	0	0	0	0	0	0	0	0	0	0	0	0	0	0	0	0	0	0	0	16	2000	620	22	28	-6	-0.002417405	35	0.31	38.75	0.011464134	0	1	3053	6	0.00196528	Housing	Funded	FALSE	0	Failed
376	0	0	0	0	0	0	0	0	0	0	0	0	0	0	0	0	0	0	0	1	19167.5	191.675	50	80	-30	-0.004769475	101	0.01	191.675	0.013377483	1	0	7550	1	0.00013245	Whistleblowing	Closed	TRUE	1	Failed
377	0	0	0	0	0	0	0	0	0	0	0	1	0	0	0	0	0	0	0	165	23001	23539.2234	26	21	5	0.002236136	42	1.0234	142.66196	0.015278283	1	0	2749	8	0.002910149	Legal project	Funded	TRUE	1	Success
378	0	0	0	0	0	0	0	0	1	0	0	0	0	0	0	0	0	0	0	77	5000	4582	22	41	-19	-0.007587859	24	0.9164	59.50649351	0.007787151	0	1	3082	1	0.000324465	Legal campaign	Funded	FALSE	0	Failed
379	0	0	0	1	0	0	0	0	0	0	0	0	0	0	0	0	0	0	0	57	5500	1060	20	41	-21	-0.00789177	41	0.192727273	18.59649123	0.012840589	0	1	3193	6	0.001879111	Animal welfare	Funded	FALSE	0	Failed
380	0	0	0	0	0	0	0	0	1	0	0	0	0	0	0	0	0	0	0	2	7667	95.8375	39	67	-28	-0.003541166	74	0.0125	47.91875	0.007557961	1	0	9791	1	0.000102135	Legal campaign	Closed	FALSE	0	Failed
381	0	0	0	0	0	0	0	0	0	0	0	0	0	1	0	0	0	0	0	25	15000	7505	52	87	-35	-0.005691057	95	0.500333333	300.2	0.012717537	0	1	7470	7	0.000937082	Human rights	Funded	TRUE	1	Failed
382	0	0	0	0	0	0	0	0	0	0	0	0	1	0	0	0	0	0	0	1068	38335	39426.0141	31	51	-20	-0.004836759	86	1.02846	36.91574354	0.017384273	1	0	4947	9	0.001819284	Politics	Funded	TRUE	1	Success
383	0	0	0	0	0	0	1	0	0	0	0	0	0	0	0	0	0	0	0	1618	40000	40300	30	48	-18	-0.00435519	62	1.0075	24.90729295	0.0124473	0	1	4981	7	0.00140534	Immigration	Funded	TRUE	1	Success
384	0	0	0	0	0	0	0	0	0	0	0	0	0	0	0	0	0	0	0	15	38335	862.5375	21	46	-25	-0.008662509	56	0.0225	57.5025	0.016096579	1	0	3479	6	0.001724634	Civil liberties	Funded	FALSE	0	Failed
385	0	0	0	0	0	0	0	0	0	0	0	0	0	0	0	0	0	0	0	66	10000	2130	22	38	-16	-0.007171672	42	0.213	32.27272727	0.015613383	0	1	2690	6	0.002230483	Data and privacy	Closed	FALSE	0	Failed
386	0	0	0	0	0	0	0	0	0	0	0	0	0	0	0	0	0	0	0	100	19167.5	9671.1538	14	36	-22	-0.005692109	61	0.50456	96.711538	0.013078902	1	0	4664	8	0.001715266	Civil liberties	Funded	TRUE	1	Failed
387	0	0	0	0	0	0	0	0	0	0	0	0	1	0	0	0	0	0	0	353	9910	10610	52	82	-30	-0.00340329	155	1.070635721	30.05665722	0.014606106	0	1	10612	9	0.000848096	Politics	Funded	TRUE	1	Success
388	0	0	0	0	0	0	0	0	0	0	0	0	1	0	0	0	0	0	0	1229	80000	48436	59	92	-33	-0.003011773	203	0.60545	39.41090317	0.015405631	0	1	13177	10	0.000758898	Politics	Funded	TRUE	1	Failed
389	0	0	0	0	0	0	0	0	0	0	0	0	0	1	0	0	0	0	0	644	40000	33350	18	34	-16	-0.006736842	28	0.83375	51.78571429	0.009759498	0	1	2869	6	0.002091321	Human rights	Funded	FALSE	0	Failed
390	0	0	0	0	0	0	1	0	0	0	0	0	0	0	0	0	0	0	0	116	7667	4757.3735	28	34	-6	-0.001926782	54	0.6205	41.01184052	0.014176949	1	0	3809	1	0.000262536	Immigration	Funded	TRUE	1	Failed
391	0	0	0	0	0	0	0	0	0	0	0	0	0	0	0	0	0	0	0	65	12000	2575	47	85	-38	-0.005555556	81	0.214583333	39.61538462	0.009760212	0	1	8299	7	0.000843475	Data and privacy	Funded	TRUE	1	Failed
392	0	0	0	0	0	0	0	0	0	0	0	0	0	0	0	0	0	0	0	106	5000	3145	28	55	-27	-0.00565445	47	0.629	29.66981132	0.008076989	0	1	5819	7	0.001202956	Housing	Funded	FALSE	0	Failed
393	0	0	0	0	0	0	0	0	0	0	0	0	0	1	0	0	0	0	0	227	50000	41437	30	33	-3	-0.000912686	56	0.82874	182.5418502	0.01417004	0	1	3952	7	0.001771255	Human rights	Funded	TRUE	1	Failed
394	0	0	0	0	0	0	0	0	0	0	0	0	0	0	0	0	1	0	0	3	3000	60	47	55	-8	-0.00160804	78	0.02	20	0.013006503	0	1	5997	7	0.00116725	Health	Closed	FALSE	0	Failed
395	0	0	0	0	0	0	0	0	0	0	1	0	0	0	0	0	0	0	0	348	30000	15960	42	55	-13	-0.002669405	75	0.532	45.86206897	0.012783365	0	1	5867	7	0.001193114	Environment	Funded	TRUE	1	Failed
396	0	0	0	0	0	0	0	0	0	0	0	0	0	0	0	0	0	0	0	156	2400	3312	25	45	-20	-0.005735589	63	1.38	21.23076923	0.014950166	0	1	4214	7	0.00166113	Public services	Funded	FALSE	0	Success
397	0	0	0	0	0	0	0	0	0	0	0	0	0	0	1	0	0	0	0	10	5000	235	32	18	14	0.007284079	28	0.047	23.5	0.01208981	0	0	2316	1	0.000431779	Planning	Closed	FALSE	0	Failed
398	0	0	0	0	0	0	0	0	0	0	0	0	0	0	0	1	0	0	0	152	15000	5051	15	29	-14	-0.01016703	25	0.336733333	33.23026316	0.015299878	0	1	1634	1	0.000611995	Judicial review	Funded	FALSE	0	Failed
399	0	0	0	0	0	0	0	0	0	0	1	0	0	0	0	0	0	0	0	153	8000	5895	45	78	-33	-0.00337907	104	0.736875	38.52941176	0.008789723	0	1	11832	1	8.45E-05	Environment	Funded	FALSE	0	Failed
400	0	0	0	0	0	0	0	0	0	0	0	0	0	0	0	0	1	0	0	233	7500	5680	10	24	-14	-0.007411329	22	0.757333333	24.3776824	0.00967033	0	1	2275	6	0.002637363	Health	Funded	FALSE	0	Failed
401	0	0	0	0	0	0	0	1	0	0	0	0	0	0	0	0	0	0	0	113	6000	5831	25	34	-9	-0.002912621	45	0.971833333	51.60176991	0.011958544	0	1	3763	8	0.002125963	Public interest	Funded	TRUE	1	Failed
402	0	0	0	0	0	0	0	0	0	0	1	0	0	0	0	0	0	0	0	34	5000	2980	32	59	-27	-0.005491153	84	0.596	87.64705882	0.014237288	0	1	5900	6	0.001016949	Environment	Funded	FALSE	0	Failed
403	0	0	0	0	0	0	0	0	0	0	1	0	0	0	0	0	0	0	0	10	10000	530	32	60	-28	-0.005333333	91	0.053	53	0.014430701	0	1	6306	6	0.000951475	Environment	Funded	TRUE	1	Failed
404	0	0	0	0	0	0	0	0	0	0	0	0	0	0	1	0	0	0	0	177	8000	5352	20	36	-16	-0.005483208	51	0.669	30.23728814	0.014525776	0	1	3511	7	0.001993734	Planning	Funded	TRUE	1	Failed
405	0	0	0	0	0	0	0	0	0	0	0	0	0	0	0	1	0	0	0	302	20000	17500	59	43	16	0.002602896	79	0.875	57.94701987	0.010636865	0	1	7427	6	0.000807863	Judicial review	Funded	TRUE	1	Failed
406	0	0	0	0	0	0	0	0	0	0	1	0	0	0	0	0	0	0	0	117	50000	38592	20	61	-41	-0.014103887	46	0.77184	329.8461538	0.01306447	0	1	3521	6	0.001704061	Environment	Funded	TRUE	1	Failed
407	0	0	0	0	0	0	0	0	0	0	0	0	0	0	1	0	0	0	0	19	0	660	41	55	-14	-0.00281181	71	inf	34.73684211	0.011714239	0	1	6061	10	0.001649893	Planning	Funded	FALSE	0	Success
408	0	0	0	0	0	0	0	0	0	0	0	0	0	0	0	0	1	0	0	267	20000	18310	37	29	8	0.002588997	60	0.9155	68.57677903	0.01626457	0	1	3689	7	0.001897533	Health	Funded	TRUE	1	Failed
409	0	0	0	0	0	0	0	0	0	0	0	0	0	0	0	0	1	0	0	237	20000	20210	41	40	1	0.00022748	83	1.0105	85.2742616	0.015900383	0	1	5220	6	0.001149425	Health	Funded	TRUE	1	Success
410	0	0	0	0	0	0	0	0	0	0	1	0	0	0	0	0	0	0	0	56	15000	5040	19	28	-9	-0.003240907	41	0.336	90	0.01230123	0	1	3333	6	0.00180018	Environment	Funded	FALSE	0	Failed
411	0	0	0	0	0	0	0	0	0	0	0	0	0	0	0	1	0	0	0	80	5500	2925	22	29	-7	-0.002754821	37	0.531818182	36.5625	0.012163051	0	1	3042	6	0.001972387	Judicial review	Funded	TRUE	1	Failed
412	0	0	0	0	0	0	0	0	0	0	0	0	0	0	0	1	0	0	0	13	3500	695	32	77	-45	-0.005228303	89	0.198571429	53.46153846	0.008571704	0	1	10383	8	0.00077049	Judicial review	Closed	FALSE	0	Failed
413	0	0	0	0	0	0	0	0	0	0	0	0	0	0	0	1	0	0	0	342	15000	11070	38	45	-7	-0.002286088	59	0.738	32.36842105	0.016036967	0	1	3679	1	0.000271813	Judicial review	Funded	TRUE	1	Failed
414	1	0	0	0	0	0	0	0	0	0	0	0	0	0	0	0	0	0	0	83	3000	1770	12	21	-9	-0.004444444	18	0.59	21.3253012	0.007083825	0	1	2541	1	0.000393546	Criminal	Funded	TRUE	1	Failed
415	0	0	0	0	0	0	0	0	0	0	0	0	0	0	0	1	0	0	0	127	5000	4725	28	39	-11	-0.002814019	69	0.945	37.20472441	0.014575412	0	1	4734	8	0.001689903	Judicial review	Funded	TRUE	1	Failed
416	0	0	0	0	0	0	0	0	0	0	0	0	0	0	0	0	0	0	0	149	6000	4055	16	23	-7	-0.002923977	26	0.675833333	27.2147651	0.009065551	0	1	2868	1	0.000348675	Disability	Funded	FALSE	0	Failed
417	0	0	0	0	0	0	0	0	0	0	0	0	0	0	0	0	1	0	0	90	6000	3035	18	39	-21	-0.006928406	40	0.505833333	33.72222222	0.010899183	0	1	3670	7	0.001907357	Health	Funded	FALSE	0	Failed
418	0	0	0	0	0	0	0	0	0	0	0	0	0	0	0	1	0	0	0	113	12000	7255	33	59	-26	-0.008125	45	0.604583333	64.20353982	0.011568123	0	1	3890	6	0.001542416	Judicial review	Funded	FALSE	0	Failed
419	0	0	0	0	0	0	0	0	0	0	0	0	0	0	0	0	1	0	0	61	10000	2040	32	40	-8	-0.001945052	59	0.204	33.44262295	0.012107531	0	1	4873	7	0.001436487	Health	Funded	FALSE	0	Failed
420	0	0	0	0	0	0	0	0	0	0	1	0	0	0	0	0	0	0	0	120	15000	6375	50	80	-30	-0.003941146	99	0.425	53.125	0.01080668	0	1	9161	8	0.000873267	Environment	Funded	TRUE	1	Failed
421	0	0	0	0	0	0	0	0	0	0	0	0	0	0	0	0	1	0	0	599	13500	13534	25	37	-12	-0.004379562	39	1.002518519	22.59432387	0.011634845	0	1	3352	1	0.000298329	Health	Funded	TRUE	1	Success
422	0	0	0	0	0	0	0	1	0	0	0	0	0	0	0	0	0	0	0	565	20000	15810	34	46	-12	-0.003453237	66	0.7905	27.98230088	0.015922799	0	1	4145	1	0.000241255	Public interest	Funded	TRUE	1	Failed
423	0	0	0	0	0	0	0	0	0	0	0	0	0	0	0	1	0	0	0	3	10000	210	22	19	3	0.001946788	28	0.021	70	0.015217391	0	1	1840	1	0.000543478	Judicial review	Closed	FALSE	0	Failed
424	0	0	0	0	0	0	0	0	0	0	0	0	0	0	0	1	0	0	0	599	18000	16669	53	49	4	0.000545479	92	0.926055556	27.82804674	0.010266711	0	1	8961	7	0.000781163	Judicial review	Funded	FALSE	0	Failed
425	0	0	0	0	0	0	0	0	0	0	0	0	0	0	0	0	1	0	0	240	15000	15065	37	55	-18	-0.002431775	91	1.004333333	62.77083333	0.010289462	0	1	8844	8	0.000904568	Health	Funded	TRUE	1	Success
426	0	0	0	0	0	0	0	0	0	0	0	0	0	0	0	1	0	0	0	66	30000	5230	26	63	-37	-0.009243068	63	0.174333333	79.24242424	0.013051585	0	1	4827	1	0.000207168	Judicial review	Funded	FALSE	0	Failed
427	0	0	0	0	0	0	0	0	0	0	0	0	0	0	1	0	0	0	0	39	1300	1050	29	41	-12	-0.004415011	45	0.807692308	26.92307692	0.013761468	0	1	3270	7	0.002140673	Planning	Funded	FALSE	0	Failed
428	0	0	0	0	0	0	0	0	0	0	1	0	0	0	0	0	0	0	0	37	20000	5032	32	34	-2	-0.000424088	65	0.2516	136	0.011431586	0	1	5686	9	0.001582835	Environment	Funded	FALSE	0	Failed
429	0	0	0	0	0	0	0	0	0	0	0	0	0	0	0	0	0	0	1	0	4000	0	16	19	-3	-0.00212917	27	0	0	0.016052319	0	1	1682	6	0.003567182	Conservation	Closed	FALSE	0	Failed
430	0	0	0	0	0	0	0	0	0	0	1	0	0	0	0	0	0	0	0	34	7000	5000	56	65	-9	-0.001306241	118	0.714285714	147.0588235	0.014322126	0	1	8239	1	0.000121374	Environment	Funded	TRUE	1	Failed
431	0	0	0	0	0	0	0	0	1	0	0	0	0	0	0	0	0	0	0	24	5000	715	17	34	-17	-0.006556113	53	0.143	29.79166667	0.016976297	0	1	3122	9	0.002882767	Legal campaign	Closed	FALSE	0	Failed
432	0	0	0	0	0	0	0	0	0	0	1	0	0	0	0	0	0	0	0	18	3000	1545	32	40	-8	-0.00220568	50	0.515	85.83333333	0.011475786	0	1	4357	1	0.000229516	Environment	Closed	FALSE	0	Failed
433	0	0	0	0	0	0	0	0	0	0	1	0	0	0	0	0	0	0	0	173	30000	11361	35	51	-16	-0.002496879	86	0.3787	65.67052023	0.011135569	0	1	7723	6	0.0007769	Environment	Funded	FALSE	0	Failed
434	0	0	0	0	0	0	0	0	0	0	0	0	0	1	0	0	0	0	0	33	3000	770	23	37	-14	-0.004856053	46	0.256666667	23.33333333	0.013142857	0	1	3500	1	0.000285714	Human rights	Closed	FALSE	0	Failed
435	0	0	0	0	0	0	0	0	0	0	0	0	0	0	0	0	0	0	0	163	15000	10345	43	61	-18	-0.004380628	70	0.689666667	63.46625767	0.014132849	0	1	4953	9	0.001817081	Charity	Funded	FALSE	0	Failed
436	0	0	0	0	0	0	0	0	0	0	0	0	0	0	0	0	0	0	1	70	14500	10210	45	79	-34	-0.00421627	116	0.704137931	145.8571429	0.012085851	0	1	9598	10	0.001041884	Conservation	Funded	FALSE	0	Failed
437	0	0	0	0	0	0	0	0	0	0	0	0	0	1	0	0	0	0	0	0	255	0	39	83	-44	-0.004877508	117	0	0	0.010753676	0	1	10880	1	9.19E-05	Human rights	Closed	FALSE	0	Failed
438	0	0	0	0	0	1	0	0	0	0	0	0	0	0	0	0	0	0	0	3	5000	535	43	69	-26	-0.003304945	99	0.107	178.3333333	0.010505093	0	1	9424	9	0.000955008	Equality	Closed	FALSE	0	Failed
439	0	0	0	0	0	0	0	0	0	0	0	0	0	0	0	0	0	0	0	5	6000	175	30	63	-33	-0.007517084	62	0.029166667	35	0.011475106	0	1	5403	12	0.002220988	Employment	Closed	FALSE	0	Failed
440	0	0	0	0	0	0	0	0	0	0	0	0	0	0	0	1	0	0	0	44	5000	3000	35	42	-7	-0.001811125	41	0.6	68.18181818	0.008657095	0	1	4736	9	0.001900338	Judicial review	Funded	TRUE	1	Failed
441	0	0	0	0	0	1	0	0	0	0	0	0	0	0	0	0	0	0	0	602	11000	10810	28	57	-29	-0.006070756	59	0.982727273	17.95681063	0.010184706	0	1	5793	8	0.001380977	Equality	Funded	TRUE	1	Failed
442	0	0	0	0	0	0	0	0	1	0	0	0	0	0	0	0	0	0	0	64	11500.5	6861.965	20	37	-17	-0.004736695	57	0.596666667	107.2182031	0.013079394	1	0	4358	1	0.000229463	Legal campaign	Funded	TRUE	1	Failed
443	0	0	0	0	0	0	0	0	0	0	1	0	0	0	0	0	0	0	0	59	10000	4355	21	41	-20	-0.005395198	48	0.4355	73.81355932	0.010731053	1	0	4473	8	0.001788509	Environment	Closed	FALSE	0	Failed
444	0	0	0	0	0	0	1	0	0	0	0	0	0	0	0	0	0	0	0	17	3000	190	20	52	-32	-0.008834898	45	0.063333333	11.17647059	0.010236579	0	1	4396	8	0.001819836	Immigration	Funded	FALSE	0	Failed
445	0	0	0	0	0	0	0	0	0	0	0	0	0	0	0	1	0	0	0	416	8000	8190	40	94	-54	-0.008756283	125	1.02375	19.6875	0.016837284	0	1	7424	9	0.001212284	Judicial review	Funded	FALSE	0	Success
446	0	0	0	0	0	0	0	0	0	0	0	0	0	0	0	0	0	0	0	28	2000	790	20	26	-6	-0.002289203	24	0.395	28.21428571	0.00746733	0	1	3214	6	0.001866833	Employment	Closed	FALSE	0	Failed
447	1	0	0	0	0	0	0	0	0	0	0	0	0	0	0	0	0	0	0	125	38335	16077.699	11	34	-23	-0.019166667	17	0.4194	128.621592	0.011525424	1	0	1475	7	0.004745763	Criminal	Funded	FALSE	0	Failed
448	0	0	0	0	0	0	0	0	0	0	0	0	1	0	0	0	0	0	0	40	5000	1475	45	65	-20	-0.002971327	84	0.295	36.875	0.010238908	0	1	8204	10	0.001218918	Politics	Closed	FALSE	0	Failed
449	0	0	0	0	0	0	0	1	0	0	0	0	0	0	0	0	0	0	0	17	1916.75	996.71	19	23	-4	-0.00239952	33	0.52	58.63	0.01641791	1	0	2010	1	0.000497512	Public interest	Closed	TRUE	1	Failed
450	0	0	0	0	0	0	0	0	0	0	0	0	0	0	0	1	0	0	0	132	6000	5000	24	52	-28	-0.006439742	86	0.833333333	37.87878788	0.016399695	0	1	5244	6	0.001144165	Judicial review	Funded	TRUE	1	Failed
451	0	0	0	0	0	0	0	0	0	0	0	0	0	0	0	1	0	0	0	40	3760	3300	31	49	-18	-0.003782307	65	0.877659574	82.5	0.011199173	0	1	5804	1	0.000172295	Judicial review	Funded	TRUE	1	Failed
452	0	0	0	0	0	0	0	1	0	0	0	0	0	0	0	0	0	0	0	374	12000	12015	17	25	-8	-0.001666667	51	1.00525	30.02987304	0.01246639	0	1	4091	10	0.00244439	Public interest	Funded	FALSE	0	Success
453	0	0	0	0	0	0	0	0	0	0	0	0	0	0	0	1	0	0	0	1339	40000	40210	22	49	-27	-0.008059701	30	0.23775	40.64102564	0.013673655	0	1	2194	6	0.002734731	Judicial review	Funded	TRUE	1	Success
454	0	0	0	0	0	0	0	0	0	0	1	0	0	0	0	0	0	0	0	117	20000	4755	7	33	-26	-0.014277869	87	0.5092	45.46428571	0.014316274	0	1	6077	10	0.001645549	Environment	Funded	TRUE	1	Failed
455	0	0	0	0	0	0	0	0	0	0	0	0	1	0	0	0	0	0	0	56	5000	2546	33	60	-27	-0.005377415	45	0.2025	34.9137931	0.011673152	0	1	3855	1	0.000259403	Politics	Funded	TRUE	1	Failed
456	0	0	0	0	0	0	0	0	0	0	0	0	0	0	1	0	0	0	0	174	30000	6075	17	34	-17	-0.005347594	108	0.3265	64.18655128	0.015254237	0	1	7080	1	0.000141243	Planning	Funded	TRUE	1	Failed
457	0	0	0	0	0	0	0	0	0	0	0	0	0	0	0	0	0	0	0	39	7667	2503.2755	44	82	-38	-0.006399461	51	0.790588235	27.94178794	0.014337925	1	0	3557	8	0.002249086	Defamation	Closed	FALSE	0	Failed
458	0	0	0	0	0	0	1	0	0	0	0	0	0	0	0	0	0	0	0	481	17000	13440	24	47	-23	-0.007772896	81	inf	49	0.014430786	0	1	5613	7	0.001247105	Immigration	Funded	TRUE	1	Failed
459	0	0	0	0	0	0	1	0	0	0	0	0	0	0	0	0	0	0	0	100	0	4900	32	49	-17	-0.003648069	66	0.536666667	104.5454545	0.013924051	0	1	4740	1	0.00021097	Immigration	Funded	FALSE	0	Success
460	0	0	0	0	0	0	0	0	0	0	1	0	0	0	0	0	0	0	0	77	15000	8050	37	41	-4	-0.001003764	18	1	41.50591334	0.013595166	0	1	1324	6	0.004531722	Environment	Funded	FALSE	0	Failed
461	0	0	0	0	0	0	1	0	0	0	0	0	0	0	0	0	0	0	0	2953	122566.9621	122566.9621	12	11	1	0.00091659	60	1.013592593	41.46515152	0.014167651	1	0	4235	10	0.002361275	Immigration	Funded	FALSE	0	Success
462	0	0	0	0	0	0	0	0	1	0	0	0	0	0	0	0	0	0	0	660	27000	27367	25	37	-12	-0.003425635	57	0.490714286	31.35255357	0.011240387	0	1	5071	1	0.0001972	Legal campaign	Funded	TRUE	1	Success
463	0	0	0	0	0	0	1	0	0	0	0	0	0	0	0	0	0	0	0	84	5366.9	2633.6145	32	33	-1	-0.000240038	54	0.045	34.5015	0.011855104	1	0	4555	6	0.001317234	Immigration	Funded	FALSE	0	Failed
464	0	0	0	0	0	0	0	0	0	0	0	1	0	0	0	0	0	0	0	5	3833.5	172.5075	22	52	-30	-0.008132285	58	0.165744681	26.67808219	0.009757739	1	0	5944	6	0.001009421	Legal project	Closed	FALSE	0	Failed
465	0	0	0	0	0	0	0	0	0	0	0	0	0	0	0	0	0	0	1	146	23500	3895	33	43	-10	-0.002037075	47	1.122	28.76923077	0.010965936	0	1	4286	6	0.001399907	Conservation	Funded	FALSE	0	Failed
466	0	0	0	0	0	0	0	0	0	0	0	0	0	0	0	1	0	0	0	195	5000	5610	26	44	-18	-0.0050576	59	0.871	53.1097561	0.010851573	0	1	5437	10	0.00183925	Judicial review	Funded	FALSE	0	Success
467	0	0	0	1	0	0	0	0	0	0	0	0	0	0	0	0	0	0	0	82	5000	4355	30	64	-34	-0.007711499	61	0.269533333	29.08633094	0.013807153	0	1	4418	6	0.001358081	Animal welfare	Funded	TRUE	1	Failed
468	0	0	0	0	0	0	0	1	0	0	0	0	0	0	0	0	0	0	0	139	15000	4043	28	41	-13	-0.003561644	54	0.700181818	142.6296296	0.014270613	0	1	3784	6	0.001585624	Public interest	Funded	FALSE	0	Failed
469	0	0	0	0	0	0	0	0	0	0	0	0	0	0	1	0	0	0	0	27	5500	3851	28	32	-4	-0.001272669	21	0.4856	30.35	0.011326861	0	1	1854	7	0.00377562	Planning	Funded	FALSE	0	Failed
470	0	0	0	0	0	0	0	0	0	0	0	0	0	0	0	1	0	0	0	40	2500	1214	7	25	-18	-0.011811024	23	0.29625	15.19230769	0.008282319	0	1	2777	1	0.000360101	Judicial review	Closed	FALSE	0	Failed
471	0	0	0	0	0	0	0	0	0	1	0	0	0	0	0	0	0	0	0	78	4000	1185	21	28	-7	-0.003035559	36	0.023	25.55555556	0.013937282	0	1	2583	6	0.00232288	Education	Funded	TRUE	1	Failed
472	0	0	0	1	0	0	0	0	0	0	0	0	0	0	0	0	0	0	0	9	10000	230	13	29	-16	-0.007554297	66	0.1705	32.78846154	0.012238086	0	1	5393	9	0.00166883	Animal welfare	Closed	FALSE	0	Failed
473	0	0	0	0	0	0	0	0	0	0	0	0	0	0	0	0	0	0	0	52	10000	1705	29	51	-22	-0.004960541	61	0.83895	75.24215247	0.014980354	0	1	4072	6	0.001473477	Employment	Closed	FALSE	0	Failed
474	0	0	0	0	0	0	0	0	0	0	0	0	0	0	0	0	1	0	0	223	20000	16779	38	56	-18	-0.005258545	32	0.4535	34.35606061	0.014016645	0	1	2283	1	0.00043802	Health	Funded	FALSE	0	Failed
475	0	0	0	0	0	0	0	0	0	0	0	0	0	0	0	0	1	0	0	132	10000	4535	18	20	-2	-0.001055966	81	0.361233333	30.6562942	0.015314804	0	1	5289	1	0.000189072	Health	Funded	FALSE	0	Failed
476	0	0	0	0	0	0	1	0	0	0	0	0	0	0	0	0	0	0	0	707	60000	21674	38	63	-25	-0.00573263	79	0.2509375	108.5135135	0.01235147	0	1	6396	7	0.001094434	Immigration	Funded	TRUE	1	Failed
477	0	0	0	0	0	0	0	0	0	0	1	0	0	0	0	0	0	0	0	37	16000	4015	38	33	5	0.000940203	19	0.471	11.775	0.017674419	0	1	1075	8	0.00744186	Environment	Funded	FALSE	0	Failed
478	0	0	0	0	0	0	0	0	0	1	0	0	0	0	0	0	0	0	0	80	2000	942	9	14	-5	-0.005643341	49	0.4274	2137	0.011742152	0	1	4173	8	0.001917086	Education	Funded	FALSE	0	Failed
479	0	0	0	0	0	0	0	0	0	1	0	0	0	0	0	0	0	0	0	1	5000	2137	39	45	-6	-0.001734605	49	0.8092	38.90384615	0.014683848	0	1	3337	7	0.002097693	Education	Funded	FALSE	0	Failed
480	0	0	0	0	0	0	0	0	0	0	0	0	0	0	0	1	0	0	0	156	7500	6069	23	43	-20	-0.007140307	47	0.598533333	30.33108108	0.013770876	0	1	3413	12	0.003515968	Judicial review	Funded	FALSE	0	Failed
481	0	0	0	0	0	0	0	0	0	0	1	0	0	0	0	0	0	0	0	592	30000	17956	24	40	-16	-0.00564573	42	0.431333333	117.6363636	0.013797635	0	1	3044	1	0.000328515	Environment	Funded	TRUE	1	Failed
482	0	0	0	0	0	0	0	0	0	0	0	0	0	0	1	0	0	0	0	11	3000	1294	13	33	-20	-0.007902015	64	0.5132	33.94179894	0.012507329	0	1	5117	9	0.001758843	Planning	Closed	FALSE	0	Failed
483	0	0	0	0	0	0	0	0	0	0	0	0	0	0	1	0	0	0	0	378	25000	12830	31	47	-16	-0.003762935	59	0.567	39.375	0.016058792	0	1	3674	8	0.002177463	Planning	Funded	TRUE	1	Failed
484	0	0	0	0	0	0	0	0	0	0	1	0	0	0	0	0	0	0	0	72	5000	2835	24	34	-10	-0.003255208	48	0.156875	57.56880734	0.014264487	0	1	3365	1	0.000297177	Environment	Funded	TRUE	1	Failed
485	0	0	0	0	0	0	0	0	0	0	0	0	0	0	0	1	0	0	0	109	40000	6275	28	30	-2	-0.000720202	28	0.072	25.092	0.017094017	0	1	1638	6	0.003663004	Judicial review	Funded	TRUE	1	Failed
486	0	0	0	1	0	0	0	0	0	0	0	0	0	0	0	0	0	0	0	11	3833.5	276.012	10	22	-12	-0.008752735	46	0.518333333	35.34090909	0.012224289	1	0	3763	6	0.001594472	Animal welfare	Closed	FALSE	0	Failed
487	0	0	0	0	0	0	0	0	0	0	0	0	0	0	1	0	0	0	0	44	3000	1555	29	44	-15	-0.004783163	71	0.21786	46.75107296	0.014037169	0	1	5058	9	0.001779359	Planning	Funded	FALSE	0	Failed
488	0	0	0	0	0	0	0	0	0	0	0	0	0	0	0	1	0	0	0	233	50000	10893	19	52	-33	-0.007860886	92	0.149807692	91.0046729	0.014617096	0	1	6294	10	0.001588815	Judicial review	Funded	FALSE	0	Failed
489	0	0	0	0	0	0	0	0	0	0	0	0	0	0	1	0	0	0	0	214	130000	19475	40	46	-6	-0.001149866	95	0.136607143	235.3846154	0.012851732	0	1	7392	10	0.001352814	Planning	Funded	TRUE	1	Failed
490	0	0	0	0	0	0	0	0	0	0	0	0	0	0	1	0	0	0	0	65	112000	15300	38	65	-27	-0.004413928	80	1.003598561	73.82352941	0.016625104	0	1	4812	9	0.001870324	Planning	Closed	TRUE	1	Failed
491	0	0	0	0	0	0	0	0	0	0	0	0	0	0	1	0	0	0	0	34	2501	2510	35	41	-6	-0.001500375	59	0.05	76.67	0.010207612	0	1	5780	1	0.00017301	Planning	Funded	TRUE	1	Success
492	0	0	0	0	0	0	1	0	0	0	0	0	0	0	0	0	0	0	0	1	1533.4	76.67	24	38	-14	-0.002989537	60	0.2195	48.99553571	0.012647555	1	0	4744	6	0.001264755	Immigration	Closed	FALSE	0	Failed
493	0	0	0	0	0	0	0	0	1	0	0	0	0	0	0	0	0	0	0	224	50000	10975	26	39	-13	-0.003299492	39	0.343	19.71264368	0.012436224	0	1	3136	1	0.000318878	Legal campaign	Funded	FALSE	0	Failed
494	0	0	0	0	0	0	0	0	0	0	0	0	1	0	0	0	0	0	0	87	5000	1715	17	20	-3	-0.001152074	62	0.257	114.7321429	0.014574518	0	1	4254	1	0.000235073	Politics	Funded	FALSE	0	Failed
495	0	0	0	0	0	0	0	0	0	0	1	0	0	0	0	0	0	0	0	56	25000	6425	31	43	-12	-0.003376477	62	0.5281	165.03125	0.013487057	0	1	4597	7	0.001522732	Environment	Funded	FALSE	0	Failed
496	0	0	0	0	0	0	0	0	0	0	0	0	0	0	1	0	0	0	0	32	10000	5281	24	50	-26	-0.006811632	153	0.74	40.43715847	0.011654479	0	1	13128	9	0.000685558	Planning	Funded	FALSE	0	Failed
497	0	0	0	0	0	0	0	0	0	0	0	0	0	0	0	1	0	0	0	183	10000	7400	76	105	-29	-0.002655434	20	1.088	23.39784946	0.010695187	0	1	1870	7	0.003743316	Judicial review	Funded	TRUE	1	Failed
498	0	0	0	0	0	0	0	0	0	0	0	0	0	0	0	0	0	0	0	93	2000	2176	9	20	-11	-0.007069409	38	0.1689	62.55555556	0.012491782	0	1	3042	7	0.002301118	Disability	Funded	FALSE	0	Success
499	0	0	0	0	0	0	0	0	0	0	0	0	0	1	0	0	0	0	0	108	40000	6756	19	28	-9	-0.003608661	41	0.95325	30.27151477	0.010204082	0	1	4018	12	0.00298656	Human rights	Funded	FALSE	0	Failed
500	0	0	0	0	0	0	0	1	0	0	0	0	0	0	0	0	0	0	0	6298	200000	190650	26	27	-1	-0.000307692	24	0.634	36.82483333	0.008444757	0	1	2842	6	0.002111189	Public interest	Funded	TRUE	1	Failed
501	0	0	0	0	0	0	0	0	1	0	0	0	0	0	0	0	0	0	0	66	3833.5	2430.439	18	36	-18	-0.007874016	32	0.4544	149.4736842	0.013239553	1	0	2417	1	0.000413736	Legal campaign	Funded	FALSE	0	Failed
502	0	0	0	0	0	0	0	0	1	0	0	0	0	0	0	0	0	0	0	76	25000	11360	21	21	0	0	98	0.103	25.81453634	0.014008005	0	1	6996	6	0.000857633	Legal campaign	Funded	TRUE	1	Failed
503	0	0	0	0	0	0	0	0	0	0	0	0	0	0	0	0	0	0	0	399	100000	10300	44	82	-38	-0.006511309	27	0.14298	39.15098786	0.010388611	0	1	2599	6	0.00230858	Defamation	Funded	FALSE	0	Failed
504	0	0	0	0	0	0	1	0	0	0	0	0	0	0	0	0	0	0	0	140	38335	5481.1383	17	31	-14	-0.006566604	55	0.8868	52.91169451	0.0098761	1	0	5569	9	0.001616089	Immigration	Funded	TRUE	1	Failed
505	0	0	0	0	0	0	0	0	0	0	1	0	0	0	0	0	0	0	0	419	25000	22170	39	52	-13	-0.002857143	48	0.1224	41.91780822	0.014375562	0	1	3339	1	0.000299491	Environment	Funded	TRUE	1	Failed
506	0	0	0	0	0	0	1	0	0	0	0	0	0	0	0	0	0	0	0	73	25000	3060	18	43	-25	-0.009018759	30	0.095	22.61904762	0.012717253	0	1	2359	1	0.000423908	Immigration	Funded	FALSE	0	Failed
507	0	0	0	0	0	0	0	0	1	0	0	0	0	0	0	0	0	0	0	21	5000	475	26	34	-8	-0.004115226	64	0.087	20.23255814	0.010223642	0	1	6260	6	0.000958466	Legal campaign	Closed	FALSE	0	Failed
508	0	0	0	0	0	0	0	0	1	0	0	0	0	0	0	0	0	0	0	43	10000	870	38	62	-24	-0.00462963	43	0.483333333	60.41666667	0.012912913	0	1	3330	8	0.002402402	Legal campaign	Closed	FALSE	0	Failed
509	0	0	0	0	0	0	0	0	0	0	1	0	0	0	0	0	0	0	0	12	1500	725	24	45	-21	-0.007655851	53	0.139333333	34.83333333	0.010005664	0	1	5297	8	0.001510289	Environment	Funded	FALSE	0	Failed
510	0	0	0	0	0	0	0	0	0	1	0	0	0	0	0	0	0	0	0	30	7500	1045	31	53	-22	-0.005066789	44	0.641	23.74074074	0.009070295	0	1	4851	9	0.001855288	Education	Closed	FALSE	0	Failed
511	0	0	0	0	0	0	0	0	1	0	0	0	0	0	0	0	0	0	0	135	5000	3205	34	62	-28	-0.007065355	60	0.862133333	50.31906615	0.016963528	0	1	3537	1	0.000282725	Legal campaign	Funded	TRUE	1	Failed
512	0	0	0	0	0	0	0	1	0	0	0	0	0	0	0	0	0	0	0	257	15000	12932	20	36	-16	-0.005410889	50	1.012	26.35416667	0.013003901	0	1	3845	7	0.001820546	Public interest	Funded	TRUE	1	Failed
513	0	0	0	0	0	0	0	0	0	0	1	0	0	0	0	0	0	0	0	192	5000	5060	27	61	-34	-0.010529576	64	0.814285714	24.56896552	0.013245033	0	1	4832	6	0.001241722	Environment	Funded	FALSE	0	Success
514	0	0	0	0	0	0	0	0	0	0	0	0	0	0	0	1	0	0	0	116	3500	2850	36	39	-3	-0.000750188	74	0.769	109.8571429	0.012987013	0	1	5698	8	0.001404001	Judicial review	Funded	TRUE	1	Failed
515	0	0	0	0	0	1	0	0	0	0	0	0	0	0	0	0	0	0	0	35	5000	3845	45	46	-1	-0.000212314	35	1.006	34.21768707	0.012987013	0	1	2695	9	0.003339518	Equality	Funded	FALSE	0	Failed
516	0	0	0	0	0	0	0	0	0	0	0	0	0	1	0	0	0	0	0	147	5000	5030	25	31	-6	-0.002678571	39	0.816666667	69.57092593	0.013074086	0	1	2983	1	0.000335233	Human rights	Funded	FALSE	0	Success
517	1	0	0	0	0	0	0	0	0	0	0	0	0	0	0	0	0	0	0	135	11500.5	9392.075	29	33	-4	-0.001644061	32	0.472	32.77777778	0.008184143	1	0	3910	8	0.002046036	Criminal	Funded	FALSE	0	Failed
518	0	0	0	1	0	0	0	0	0	0	0	0	0	0	0	0	0	0	0	36	2500	1180	24	35	-11	-0.003445036	88	0.613	52.22078889	0.014077748	0	1	6251	9	0.00143977	Animal welfare	Closed	FALSE	0	Failed
519	0	0	0	0	0	0	0	0	0	0	1	0	0	0	0	0	0	0	0	45	3833.5	2349.9355	32	47	-15	-0.002904725	129	inf	75.98484848	0.012333875	1	0	10459	10	0.000956114	Environment	Funded	FALSE	0	Failed
520	0	0	0	0	0	0	0	0	0	0	0	0	0	0	0	0	0	0	1	66	0	5015	46	80	-34	-0.003876411	54	0.916666667	48.67256637	0.008344924	0	1	6471	7	0.001081749	Conservation	Funded	FALSE	0	Success
521	0	0	0	0	0	0	0	0	0	0	1	0	0	0	0	0	0	0	0	113	6000	5500	47	44	3	0.000560538	17	0.2877	43.76579167	0.006941609	0	1	2449	7	0.00285831	Environment	Funded	TRUE	1	Failed
522	0	0	0	0	0	0	0	0	0	0	0	0	0	0	0	0	0	0	0	252	38335	11028.9795	28	30	-2	-0.001011634	44	0.6164	31.13131313	0.012603838	1	0	3491	6	0.001718705	Civil liberties	Funded	FALSE	0	Failed
523	0	0	0	0	0	0	0	0	0	0	0	0	0	1	0	0	0	0	0	99	5000	3082	26	35	-9	-0.003130435	59	1.026	30.90361446	0.013849765	0	1	4260	1	0.000234742	Human rights	Funded	FALSE	0	Failed
524	0	0	0	0	0	0	0	0	0	0	1	0	0	0	0	0	0	0	0	166	5000	5130	31	46	-15	-0.004201681	71	1.058482143	27.62115564	0.013591118	0	1	5224	9	0.001722818	Environment	Funded	FALSE	0	Success
525	0	0	0	0	0	0	0	1	0	0	0	0	0	0	0	0	0	0	0	2146	56000	59275	31	35	-4	-0.000926569	47	0.9675	101.8421053	0.010841984	0	1	4335	8	0.001845444	Public interest	Funded	TRUE	1	Success
526	0	0	0	0	0	1	0	0	0	0	0	0	0	0	0	0	0	0	0	95	10000	9675	32	46	-14	-0.00396376	34	0.313888889	198.943662	0.015947467	0	1	2132	8	0.003752345	Equality	Funded	TRUE	1	Failed
527	0	0	0	0	0	0	0	0	0	0	0	0	0	1	0	0	0	0	0	71	45000	14125	20	29	-9	-0.005163511	56	0.4588	35.29230769	0.012006861	0	1	4664	9	0.001929674	Human rights	Funded	TRUE	1	Failed
528	0	0	0	0	0	0	0	0	0	1	0	0	0	0	0	0	0	0	0	65	5000	2294	34	27	7	0.001839201	43	1.06626	28.64750134	0.013844173	0	1	3106	7	0.002253703	Education	Funded	TRUE	1	Failed
529	0	0	0	0	0	0	0	0	0	0	0	0	0	1	0	0	0	0	0	1861	50000	53313	24	28	-4	-0.001587302	57	0.773333333	30.76923077	0.012966333	0	1	4396	8	0.001819836	Human rights	Funded	TRUE	1	Success
530	0	0	0	0	0	0	0	0	0	0	0	0	0	1	0	0	0	0	0	377	15000	11600	31	36	-5	-0.001385425	111	0.577857143	35.98754448	0.012540956	0	1	8851	10	0.001129816	Human rights	Funded	TRUE	1	Failed
531	0	0	0	0	0	0	0	0	0	0	0	1	0	0	0	0	0	0	0	562	35000	20225	52	70	-18	-0.002470491	55	0.4289	72.69491525	0.010632128	0	1	5173	7	0.00135318	Legal project	Funded	TRUE	1	Failed
532	0	0	0	0	0	0	0	0	1	0	0	0	0	0	0	0	0	0	0	118	20000	8578	27	78	-51	-0.012033978	158	0.96406	34.4676439	0.011942555	0	1	13230	8	0.000604686	Legal campaign	Funded	TRUE	1	Failed
533	0	0	0	0	0	0	0	0	1	0	0	0	0	0	0	0	0	0	0	2797	100000	96406	65	79	-14	-0.00128041	49	0.973090909	45.74358974	0.014839491	0	1	3302	8	0.002422774	Legal campaign	Funded	TRUE	1	Failed
534	0	0	0	0	0	0	1	0	0	0	0	0	0	0	0	0	0	0	0	117	5500	5352	25	37	-12	-0.004382761	94	0.477133333	22.93910256	0.012023535	0	1	7818	7	0.00089537	Immigration	Funded	TRUE	1	Failed
535	0	0	0	0	0	0	0	0	0	0	0	1	0	0	0	0	0	0	0	312	15000	7157	46	55	-9	-0.001385681	59	0.045666667	25.37037037	0.011916784	0	1	4951	9	0.001817815	Legal project	Funded	TRUE	1	Failed
536	0	0	0	0	0	0	0	0	0	0	0	0	0	1	0	0	0	0	0	27	15000	685	26	55	-29	-0.007113073	80	0.41	55.14859649	0.011545678	0	1	6929	9	0.001298889	Human rights	Closed	FALSE	0	Failed
537	0	0	0	0	0	0	0	0	0	0	0	0	0	0	0	0	0	0	0	57	7667	3143.47	30	67	-37	-0.006395851	32	0.742666667	40.07194245	0.010181355	1	0	3143	7	0.002227171	Civil liberties	Funded	FALSE	0	Failed
538	0	0	0	0	0	0	0	0	1	0	0	0	0	0	0	0	0	0	0	139	7500	5570	26	38	-12	-0.004633205	54	inf	45.63063063	0.009205592	0	1	5866	9	0.001534265	Legal campaign	Funded	TRUE	1	Failed
539	0	0	0	0	0	0	0	0	0	0	0	0	0	1	0	0	0	0	0	111	0	5065	19	50	-31	-0.006522197	25	0.03	10	0.011410315	0	1	2191	1	0.000456413	Human rights	Funded	TRUE	1	Success
540	0	0	0	0	0	0	1	0	0	0	0	0	0	0	0	0	0	0	0	3	1000	30	16	30	-14	-0.007777778	225	0.112955556	188.2592593	0.012549501	0	1	17929	9	0.00050198	Immigration	Closed	FALSE	0	Failed
541	0	0	0	0	0	0	0	0	0	0	0	0	0	0	1	0	0	0	0	27	45000	5083	74	104	-30	-0.002040816	56	0.6	125	0.012240437	0	1	4575	8	0.001748634	Planning	Funded	FALSE	0	Failed
542	0	0	0	0	0	0	0	0	0	0	0	0	0	1	0	0	0	0	0	12	2500	1500	18	46	-28	-0.00748463	61	0.61	61	0.009753758	0	1	6254	1	0.000159898	Human rights	Funded	FALSE	0	Failed
543	0	0	0	0	0	0	0	0	0	0	0	0	0	0	0	0	0	1	0	50	5000	3050	36	55	-19	-0.003673627	48	0.8615	319.0740741	0.011656144	0	1	4118	6	0.001457018	Inquest	Funded	TRUE	1	Failed
544	0	0	0	0	0	0	0	0	0	0	0	0	0	0	0	0	0	1	0	135	50000	43075	19	48	-29	-0.008564678	64	0.333333333	127.7833333	0.01010101	0	1	6336	7	0.001104798	Inquest	Funded	FALSE	0	Failed
545	1	0	0	0	0	0	0	0	0	0	0	0	0	0	0	0	0	0	0	6	2300.1	766.7	30	56	-26	-0.005082095	51	1.025238095	31.71773718	0.010361642	1	0	4922	10	0.002031694	Criminal	Funded	FALSE	0	Failed
546	0	0	0	0	0	0	0	0	1	0	0	0	0	0	0	0	0	0	0	3394	105000	107650	25	50	-25	-0.00625	103	0.7515	34.31506849	0.012267747	0	1	8396	9	0.001071939	Legal campaign	Funded	TRUE	1	Success
547	0	0	0	0	0	0	0	0	0	0	0	0	0	0	0	1	0	0	0	219	10000	7515	35	63	-28	-0.004056207	83	0.6345	54.23076923	0.012027242	0	1	6901	11	0.001593972	Judicial review	Funded	TRUE	1	Failed
548	0	0	0	0	0	0	0	0	0	0	1	0	0	0	0	0	0	0	0	117	10000	6345	31	41	-10	-0.001759015	17	0	0	0.009889471	0	1	1719	1	0.000581734	Environment	Funded	FALSE	0	Failed
549	0	0	0	0	0	0	1	0	0	0	0	0	0	0	0	0	0	0	0	0	4659	0	14	7	7	0.005010737	94	0.33525	23.20069204	0.007414419	0	1	12678	7	0.000552138	Immigration	Closed	FALSE	0	Failed
550	0	0	0	0	0	0	0	0	0	0	0	0	0	0	0	0	0	0	0	289	20000	6705	54	79	-25	-0.002408246	118	0.489	56.86046512	0.015720757	0	1	7506	10	0.001332268	Employment	Funded	TRUE	1	Failed
551	0	0	0	0	0	0	0	0	0	1	0	0	0	0	0	0	0	0	0	129	15000	7335	43	68	-25	-0.004004485	56	0.641	29.26940639	0.014721346	0	1	3804	7	0.001840168	Education	Funded	TRUE	1	Failed
552	0	0	0	0	0	0	0	0	0	0	0	1	0	0	0	0	0	0	0	219	10000	6410	22	37	-15	-0.004702194	127	1.047027778	28.44754717	0.013890408	0	1	9143	8	0.000874986	Legal project	Funded	TRUE	1	Failed
553	0	0	0	0	0	0	0	0	0	0	0	0	0	0	0	0	0	0	0	5300	144000	150772	43	53	-10	-0.001320481	86	1.047639524	31.29181601	0.013169985	0	1	6530	10	0.001531394	Public services	Funded	TRUE	1	Success
554	0	0	0	0	0	0	0	0	0	0	0	0	0	0	0	0	1	0	0	3348	100001	104765	40	39	1	0.000188395	122	1.000769231	30.61176471	0.014078006	0	1	8666	9	0.001038541	Health	Funded	TRUE	1	Success
555	0	0	0	0	0	0	0	0	0	0	0	0	0	0	0	0	0	0	0	850	26000	26020	32	47	-15	-0.002081021	42	0.5945	70.12356154	0.012295082	0	1	3416	6	0.00175644	Public services	Funded	FALSE	0	Success
556	0	0	0	0	0	1	0	0	0	0	0	0	0	0	0	0	0	0	0	130	15334	9116.063	17	26	-9	-0.003223496	82	0.976428571	57.92372881	0.015250139	1	0	5377	6	0.001115864	Equality	Funded	TRUE	1	Failed
557	0	0	0	0	0	0	0	0	0	0	0	0	0	0	1	0	0	0	0	118	7000	6835	31	58	-27	-0.006001334	75	0.757083333	51.59607037	0.012583893	0	1	5960	6	0.001006711	Planning	Funded	TRUE	1	Failed
558	0	0	0	0	0	0	0	0	0	0	0	0	0	0	0	0	0	0	0	135	9200.4	6965.4695	28	69	-41	-0.008417163	24	0.05	33.33333333	0.00933126	1	0	2572	1	0.000388802	Defamation	Funded	FALSE	0	Failed
559	0	0	0	0	0	0	0	0	0	0	0	0	0	0	0	0	0	0	0	3	2000	100	14	30	-16	-0.007428041	52	0.456	40.71428571	0.010651372	0	1	4882	1	0.000204834	Personal injury	Closed	FALSE	0	Failed
560	0	0	0	0	0	0	0	0	0	0	1	0	0	0	0	0	0	0	0	28	2500	1140	24	48	-24	-0.006	59	0.28	41.28384615	0.01353832	0	1	4358	7	0.001606241	Environment	Closed	FALSE	0	Failed
561	0	0	0	0	0	0	0	0	0	0	0	1	0	0	0	0	0	0	0	52	7667	2146.76	25	52	-27	-0.007450331	81	0.60275	21.60394265	0.014684554	1	0	5516	8	0.001450326	Legal project	Funded	TRUE	1	Failed
562	0	0	0	0	0	0	0	0	0	0	0	0	1	0	0	0	0	0	0	558	20000	12055	31	77	-46	-0.010114336	134	0.3179	34.62962963	0.011188111	0	1	11977	8	0.000667947	Politics	Funded	TRUE	1	Failed
563	0	0	0	0	0	0	0	0	0	0	0	0	0	0	0	0	0	0	0	459	50000	15895	54	79	-25	-0.002507271	60	0.96413	29.17186082	0.009606148	0	1	6246	9	0.001440922	Whistleblowing	Funded	TRUE	1	Failed
564	0	0	0	0	0	0	0	1	0	0	0	0	0	0	0	0	0	0	0	3305	100000	96413	23	34	-11	-0.002165354	55	0.0502	228.1818182	0.014658849	0	1	3752	6	0.001599147	Public interest	Funded	FALSE	0	Failed
565	0	0	0	0	0	0	0	1	0	0	0	0	0	0	0	0	0	0	0	11	50000	2510	25	32	-7	-0.00226978	34	1.044	74.57142857	0.011635866	0	1	2922	8	0.002737851	Public interest	Funded	FALSE	0	Failed
566	0	0	0	0	0	0	0	0	0	0	0	0	0	0	0	0	1	0	0	70	5000	5220	16	30	-14	-0.005794702	109	0.663	44.2	0.012819005	0	1	8503	7	0.000823239	Health	Funded	FALSE	0	Success
567	0	0	0	0	0	0	0	0	0	0	1	0	0	0	0	0	0	0	0	150	10000	6630	40	65	-25	-0.00352908	67	0.66278	26.00156924	0.011684688	0	1	5734	9	0.001569585	Environment	Funded	TRUE	1	Failed
568	1	0	0	0	0	0	0	0	0	0	0	0	0	0	0	0	0	0	0	2549	100000	66278	38	76	-38	-0.008071368	128	0.228	64.22535211	0.015938239	0	1	8031	6	0.000747105	Criminal	Funded	TRUE	1	Failed
569	0	0	0	0	0	0	0	0	0	0	1	0	0	0	0	0	0	0	0	71	20000	4560	50	45	5	0.000752899	99	0.684333333	366.6071429	0.014655811	0	1	6755	1	0.000148038	Environment	Funded	FALSE	0	Failed
570	0	0	0	0	0	0	0	0	0	0	1	0	0	0	0	0	0	0	0	28	15000	10265	34	42	-8	-0.001429593	108	0.077	33.47826087	0.012705882	0	1	8500	9	0.001058824	Environment	Funded	TRUE	1	Failed
571	0	0	0	0	0	0	0	1	0	0	0	0	0	0	0	0	0	0	0	23	10000	770	44	68	-24	-0.003406188	32	0.258	7.914110429	0.008839779	0	1	3620	1	0.000276243	Public interest	Closed	FALSE	0	Failed
572	0	0	0	0	0	0	0	0	1	0	0	0	0	0	0	0	0	0	0	163	5000	1290	22	34	-12	-0.004032258	36	0.03075	41	0.017167382	0	1	2097	1	0.000476872	Legal campaign	Closed	TRUE	1	Failed
573	0	0	0	0	0	0	0	0	0	0	0	0	0	1	0	0	0	0	0	15	20000	615	16	22	-6	-0.003456221	67	0.435294118	67.27272727	0.009583751	0	1	6991	7	0.001001287	Human rights	Closed	FALSE	0	Failed
574	0	0	0	0	0	0	0	0	0	0	0	0	0	0	0	1	0	0	0	55	8500	3700	41	54	-13	-0.002279502	80	0.0882	22.05	0.012169151	0	1	6574	9	0.00136903	Judicial review	Closed	TRUE	1	Failed
575	0	0	0	0	0	0	1	0	0	0	0	0	0	0	0	0	0	0	0	20	5000	441	26	47	-21	-0.003844042					0	1				Immigration	Closed	TRUE	1	Failed
